# Supplementary material for: Azidohomoalanine (AHA) Metabolic Labeling Reveals Unique Proteomic Insights into Protein Synthesis and Degradation in Response to Bortezomib Treatment
Source: Proteomes. 2025 Nov 25;13(4):63. doi: 10.3390/proteomes13040063 (PMC12737224; doi:10.3390/proteomes13040063)
Supplement: Supplementary file 1 [file proteomes-13-00063-s001.zip]

Archive with 3 entries (3 files):
- File S1. raw data immuno blots.pdf
- Supplementary materials figures.pdf
- Supplementary materials tables.xlsx
