# Supplementary material for: Azidohomoalanine (AHA) Metabolic Labeling Reveals Unique Proteomic Insights into Protein Synthesis and Degradation in Response to Bortezomib Treatment
Source: Proteomes. 2025 Nov 25;13(4):63. doi: 10.3390/proteomes13040063 (PMC12737224; doi:10.3390/proteomes13040063)
Supplement: Supplementary file 1 [file proteomes-13-00063-s001.zip › Supplementary materials tables.xlsx]

## Sheet: summary
Azidohomoalanine (AHA) Metabolic Labeling Reveals Unique Proteomic Insights into Protein Synthesis and Degradation in Response to Bortezomib Treatment
Lina Alhourani1,2, Yasser Tabana1, Ashwin Anand1 and Richard P. Fahlman1*
	1 Department of Biochemistry, Faculty of Medicine & Dentistry, University of Alberta, Edmonton, AB T6G 2H7, Canada
	2 Department of Physiology and Biochemistry, Faculty of Medicine, Jordan University of Science and Technology, Irbid 22110, Jordan
	* Corresponding author. E-mail: rfahlman@ualberta.ca
Tab	Table	Description
SuppT1	Supplemental Table 1	Raw protein list of proteins identified in AHA-labeling proteomics
SuppT2	Supplemental Table 2	Raw Protein list of Proteins Identified in label-free Proteomic Analysis
SuppT3	Supplemental Table 3	The list of Proteins with Significantly Altered Protein Degradation
SuppT4	Supplemental Table 4	The list of Proteins with Significantly Altered Protein Synthesis
SuppT5	Supplemental Table 5	Four-way comparison of label-free proteomics
Glossary
No AHA	Control samples not labeled with AHA
R	Replicate
Bortz	Bortezomib

## Sheet: SuppT1
Protein FDR Confidence: Combined	Master	Accession	Description	Exp. q-value: Combined	Sum PEP Score	Coverage [%]	# Peptides	# PSMs	# Unique Peptides	# AAs	MW [kDa]	calc. pI	Score Sequest HT: Sequest HT	# Peptides (by Search Engine): Sequest HT	# Razor Peptides	( NO AHA 1 )	( NO AHA 2)	( NO AHA 3 )	No Aha Average	No Bortezomib 1	No Bortezomib 2	No Bortezomib 3	2h Bortezomib 1	2h Bortezomib 2	2h Bortezomib 3	4h Bortezomib 1	4h Bortezomib 2	4h Bortezomib 3	8h Bortezomib 1	8h Bortezomib 2	8h Bortezomib 3	2h DMSO 1	2h DMSO 2	2h DMSO 3	4h DMSO 1	4h DMSO 2	4h DMSO 3	4h DMSO 4	8h DMSO 1	8h DMSO 2	8h DMSO 3	8h DMSO 4	8h DMSO 5	synthesis sample DMSO 1	synthesis sample DMSO 2	synthesis sample DMSO 3	synthesis sample DMSO 4	synthesis sample Bortezomib 1	synthesis sample Bortezomib 2
High	Master Protein	P53384	Cytosolic Fe-S cluster assembly factor NUBP1 OS=Homo sapiens OX=9606 GN=NUBP1 PE=1 SV=2	0	8.656	6	2	51	2	320	34.5	5.33	82.39	2	0	683216	893528	186271	587671	8.27214e+06	9.16193e+06	8.02835e+06	382057	934157	1.11472e+06	1024383	830252	4.91096e+06	860929	669778	5.81521e+06	1.28855e+06	1595002	1.05888e+07	11478852	7.01153e+06	839669	1144858	1.36535e+06	2.0142e+06	7.03451e+06	1.19042e+06	7.8728e+06	641866	519539	854926	527567	4.94566e+06	3.46425e+06
High	Master Protein	Q8WYA6	Beta-catenin-like protein 1 OS=Homo sapiens OX=9606 GN=CTNNBL1 PE=1 SV=1	0	28.59	9	4	85	4	563	65.1	5.05	190.27	4	0	1.72738e+06	1.6698e+06	1.63023e+06	1.67581e+06	5455722	6.87179e+06	6271491	3.37195e+06	2.33171e+06	4.18527e+06	5.8545e+06	3.35028e+06		5.15668e+06	7269236	5.88928e+06	3905872	5554552	12622380	1.26618e+07	1.31254e+07	3.47548e+06		5.13288e+06	7423018	3802332	7.25917e+06	6.07751e+06		1.76807e+06		1.24516e+06	3.85417e+06	2.15673e+06
High	Master Protein	P04818	Thymidylate synthase OS=Homo sapiens OX=9606 GN=TYMS PE=1 SV=3	0	20.976	22	4	27	4	313	35.7	7.01	64.11	4	0	542766	1.51539e+06	1.23436e+06	1.09751e+06																									1.26237e+06	1.04948e+06	1.14329e+06	619611	1.80223e+06	2214671
	Master Protein	P23258	Tubulin gamma-1 chain OS=Homo sapiens OX=9606 GN=TUBG1 PE=1 SV=2	0	38.194	12	3	46	3	451	51.1	6.14	92.78	3	0	334581	1.73514e+06	1.31566e+06	1.12846e+06	2.52184e+06	2.25743e+06	2.92079e+06	2.13271e+06	1.75827e+06	1.77086e+06	3.32455e+06	1885118	2.05984e+06	3.44795e+06	1.53468e+06	4523665	2.2317e+06	6.94687e+06	3.8181e+06	4896741	2.67597e+06	2040036	2.71979e+06	3960151	3546117	2.15449e+06	4748827	3.58585e+06	1.32097e+06	1.14885e+06	1296366	1.05024e+06	2.84847e+06	1.98299e+06
High	Master Protein	O75792	Ribonuclease H2 subunit A OS=Homo sapiens OX=9606 GN=RNASEH2A PE=1 SV=2	0	16.284	20	4	29	4	299	33.4	5.25	36.67	4	0	1038483	1.86189e+06	1.43516e+06	1.44518e+06	3.25907e+06	3.59092e+06	3.93294e+06	1.86116e+06	1.96944e+06	3.09775e+06	1.71835e+06	1.90694e+06	2.39988e+06	1.92837e+06	1.02082e+06	1.52629e+06	2.71849e+06	3851556	3.22297e+06	3.63868e+06	2.06857e+06	2.29282e+06	1.78319e+06	2156254	3.35315e+06	1.75594e+06	1.80115e+06	2457712	1.88815e+06	1.32366e+06	1.34243e+06	1.09095e+06	2.6924e+06	2.09138e+06
High	Master Protein	P12259	Coagulation factor V OS=Homo sapiens OX=9606 GN=F5 PE=1 SV=4	0	40.652	3	7	169	7	2224	251.5	6.05	432.28	7	0	757542	1.16599e+06	1.26078e+06	1.06144e+06	2.85499e+07	2.5682e+07	9.06914e+07	2.594e+07	2.36116e+07	3.52702e+07	3.49935e+07	2.6011e+07	3.21154e+07	2.23209e+07	1.63637e+07	2.6783e+07	3.33835e+07	3.98473e+07	2.92129e+07	2.7842e+07	3.64841e+07	2.5412e+07	3.04587e+07	2.68646e+07	2.72255e+07	2.39504e+07	3.55459e+07	2.86211e+07	671893	288818	698050	267860	3.54282e+06	3.05998e+06
High	Master Protein	O43402	ER membrane protein complex subunit 8 OS=Homo sapiens OX=9606 GN=EMC8 PE=1 SV=1	0.001	6.757	8	2	49	2	210	23.8	6.4	113.18	2	0	337991	584147	387716	436618	4817209	3.96349e+06	4690863	2.74437e+06	1.84283e+06	3.87962e+06	2988308	2385711	2.47648e+06	2.63542e+06	2.98964e+06	4.07111e+06	3.5924e+06	4409561	5.13999e+06	5849292	2.75131e+06	3084655	2.28735e+06	3.21441e+06	4123515	2826380	4740370	4430546					2.2279e+06	2484974
High	Master Protein	O43819	Protein SCO2 homolog, mitochondrial OS=Homo sapiens OX=9606 GN=SCO2 PE=1 SV=3	0	16.216	11	3	21	3	266	29.8	8.85	42.32	3	0	1.08159e+06	1.85136e+06	1.12869e+06	1.35388e+06	8.59765e+06	7.82352e+06	9.50927e+06	2.36142e+06	2.88316e+06	7.49764e+06	7.43419e+06	6.032e+06	5.84849e+06	5.11268e+06	3.39546e+06	5.1522e+06	8.0022e+06	8.21031e+06	9775676	6569349	7.08657e+06	6.47472e+06	6.92574e+06	8.07575e+06	8.48492e+06	7.04141e+06	7.7645e+06	6925348	1.78569e+06	1.2861e+06	1.84919e+06	1350460	2.69159e+06	2.70427e+06
High	Master Protein	Q8WUY1	Protein THEM6 OS=Homo sapiens OX=9606 GN=THEM6 PE=1 SV=2	0	23.288	20	3	37	3	208	23.9	9.55	67.64	3	0				0							3.29929e+06			3.18709e+06								2.78834e+06							1.08509e+06				2.15806e+06	1.72232e+06
High	Master Protein	Q96ER9	Mitochondrial potassium channel OS=Homo sapiens OX=9606 GN=CCDC51 PE=1 SV=2	0	57.553	24	7	105	7	411	45.8	8.19	204.36	7	0	801134	1.21124e+06	1.23317e+06	1.08185e+06	1.26792e+07	7.07591e+06	3.7138e+07	2.22384e+06	4.39579e+06	1.19701e+07	6.53589e+06	7.77972e+06	6880436	3.05262e+06	4.49854e+06	3.06893e+06	1.02761e+07	10605646	1.11045e+07	5.18528e+06	5.77164e+06	9.89974e+06	4.73397e+06	4.53347e+06	4.68206e+06	5.42648e+06	5.3422e+06	8.51705e+06	629509	579668	2.60178e+06	537329	4.60518e+06	3.06632e+06
High	Master Protein	Q02224	Centromere-associated protein E OS=Homo sapiens OX=9606 GN=CENPE PE=1 SV=2	0	13.986	1	3	26	2	2701	316.2	5.64	33.56	3	0				0						200685				117476	78640	124405									236749							19130.9	52857.9	64246
High	Master Protein	Q92905	COP9 signalosome complex subunit 5 OS=Homo sapiens OX=9606 GN=COPS5 PE=1 SV=4	0	16.567	19	5	28	5	334	37.6	6.54	48.03	5	0	654040	141681	604422	466714		1.84081e+06	3.76156e+06	1.40734e+06		3.79241e+06	2.26353e+06	3.85643e+06	2.87412e+06		1.36636e+06	2.81818e+06	4.36568e+06	1.50887e+06		4625201	2.22881e+06	2.41649e+06			5.18589e+06		6086167	4636860		908871		744695	2.23989e+06	2.83552e+06
High	Master Protein	Q9UNF1	Melanoma-associated antigen D2 OS=Homo sapiens OX=9606 GN=MAGED2 PE=1 SV=2	0	31.936	20	8	74	8	606	64.9	9.32	103.51	8	0	1.14674e+06	2.00387e+06	1.52991e+06	1.56017e+06	8630986	6.64968e+06	7.47627e+06	3.90205e+06	3.22233e+06	7.48653e+06	7.34312e+06	3.68679e+06	5.56977e+06	3.72141e+06	1.80711e+06	2.92132e+06	4.73156e+06	9.01143e+06	8.57518e+06	4947205	4.92448e+06	2.5378e+06	4.80067e+06	4957089	3877627	6.56884e+06	5.27502e+06	2.71087e+06	2.65974e+06	1.06314e+06	2.00707e+06	1.27103e+06	4.31598e+06	3.15007e+06
High	Master Protein	P35251	Replication factor C subunit 1 OS=Homo sapiens OX=9606 GN=RFC1 PE=1 SV=4	0	20.045	5	4	45	4	1148	128.2	9.36	109.85	4	0	59721.5	141216	89579.8	96839.1	4641472	2.21728e+06			1.69621e+06		4.8059e+06					2.87473e+06	7024527	3.56644e+06	3.11073e+06	4808840		2.9488e+06	4.1467e+06	4.35706e+06	6.28556e+06			3.0078e+06		703646			1.17712e+06	708754
High	Master Protein	P49005	DNA polymerase delta subunit 2 OS=Homo sapiens OX=9606 GN=POLD2 PE=1 SV=1	0	42.704	15	4	78	4	469	51.3	5.58	184.95	4	0	315642		41425.6	178534	3.56731e+06																				3.53258e+06		2.18395e+06			296716	1.44579e+06		1.36444e+06	1.49224e+06
High	Master Protein	Q8NI27	THO complex subunit 2 OS=Homo sapiens OX=9606 GN=THOC2 PE=1 SV=2	0	26.011	4	6	90	6	1593	182.7	8.44	207.01	6	0	141778	137503	91538.6	123606	1.34023e+07	5.63642e+06	1.47208e+07	3.2828e+06	2609178	8.42058e+06	1.25487e+07	6296667	4658890	5.8294e+06	1.50885e+06	8.36433e+06	1.07667e+07	1.01896e+07	1.11814e+07	1.03165e+07	6982176	1.13731e+07	4.65747e+06	1.16493e+07	1.25384e+07	7.44741e+06	1.11895e+07	9.78997e+06	806495	641632	893079	1.08854e+06	5.89214e+06	2.4676e+06
High	Master Protein	Q9BV20	Methylthioribose-1-phosphate isomerase OS=Homo sapiens OX=9606 GN=MRI1 PE=1 SV=1	0	27.526	24	6	77	6	369	39.1	6.3	118.91	6	0	1.057e+06	2.10174e+06	1.47995e+06	1.54623e+06	1.13282e+07	4.23959e+06	3615499	5.51392e+06	4.85217e+06	6.62498e+06	5.38557e+06	1.75415e+06	5.1179e+06	2.95962e+06	3.25789e+06	4.84883e+06	5.95611e+06	1.08608e+07	8.39285e+06	4.53482e+06	3.71555e+06	7.3e+06	5.2209e+06	3585481	5958158	4721576	7.4395e+06	7329144	3.52238e+06	1.98813e+06		804235	3.20902e+06	5.06463e+06
High	Master Protein	P51812	Ribosomal protein S6 kinase alpha-3 OS=Homo sapiens OX=9606 GN=RPS6KA3 PE=1 SV=1	0	29.747	8	6	161	1	740	83.7	6.89	367.08	6	0	313601	437693		375647		2966236	2.06132e+06			2.62244e+06	2.60442e+06			1.81717e+06		1.71518e+06	2578533	3.00128e+06	4.01091e+06	2.3e+06	2.17076e+06	1.9782e+06	1.61789e+06	3291585	3.03876e+06	2207481		1.48602e+06	1.30586e+06				1.11265e+06	1.1008e+06
High	Master Protein	P15884	Transcription factor 4 OS=Homo sapiens OX=9606 GN=TCF4 PE=1 SV=3	0	14.253	4	2	28	2	667	71.3	7.01	70.34	2	0	166047	281992		224019																				1.02012e+06	1.13118e+06				609180	889065			1237872	1.0074e+06
High	Master Protein	P61081	NEDD8-conjugating enzyme Ubc12 OS=Homo sapiens OX=9606 GN=UBE2M PE=1 SV=1	0	47.529	45	11	317	11	183	20.9	7.69	682.76	11	0	1.48742e+07	2.52164e+07	18658648	1.95831e+07	4.30245e+07	3.61738e+07	45386742	2.41875e+07	3.60046e+07	3.45024e+07	4.31631e+07	3.68052e+07	3.83671e+07	2.06688e+07	1.57363e+07	2.86266e+07	3.74138e+07	6.04311e+07	3.9773e+07	4.55004e+07	4.67032e+07	3.58313e+07	4.09145e+07	3.26162e+07	4.55174e+07	4.11838e+07	3.02669e+07	3.32507e+07	2.448e+07	19373754	2.27541e+07	1.58817e+07	2.61967e+07	2.51495e+07
High	Master Protein	Q6P179	Endoplasmic reticulum aminopeptidase 2 OS=Homo sapiens OX=9606 GN=ERAP2 PE=1 SV=2	0	59.984	10	8	97	8	960	110.4	6.71	317.27	8	0	132151	188815	146159	155708	5.79725e+06	1.15797e+06	7.51975e+06	2.50649e+06	3.02201e+06	8.58593e+06	6.42556e+06	6.28064e+06	1.38967e+06	4.44793e+06	6.01782e+06	949315	4.5347e+06	4.92922e+06	1.65982e+06	892190	1.11847e+07	4.38682e+06	5.62619e+06	7.03746e+06	5.2183e+06	6.86222e+06	1.14879e+06	8673506		500592	370169		651248	566083
High	Master Protein	Q9GZR7	ATP-dependent RNA helicase DDX24 OS=Homo sapiens OX=9606 GN=DDX24 PE=1 SV=1	0	154.983	30	17	312	17	859	96.3	9.06	851.7	17	0	1.04791e+06	2.24124e+06	478531	1255895	11961170	1.42792e+07	15577082	4.86462e+06	7.71792e+06	1.2784e+07	12133779	1.01195e+07	8556957	9.37468e+06	6.06819e+06	9.50429e+06	1.31363e+07	17068728	1.41297e+07	1.85386e+07	1.31721e+07	9138858	7.18606e+06	1.6578e+07	17208844	13005226	1.23791e+07	8621287	2.29712e+06	1.9817e+06	1.76803e+06	2.68006e+06	6921648	4.1687e+06
High	Master Protein	Q96ND0	Protein FAM210A OS=Homo sapiens OX=9606 GN=FAM210A PE=1 SV=2	0	16.188	9	2	60	2	272	30.8	9.76	100.79	2	0	475489	591355	626485	564443	4350365	4.13507e+06	3.71957e+06	4.35019e+06	4269622	4.49879e+06	3.28753e+06	4022211	2.87287e+06		1.69833e+06	2.44877e+06	4.23783e+06	4.15006e+06	2.76315e+06	4.098e+06	4.05118e+06	4203435	5076352	3.5804e+06	3.12414e+06	2.75418e+06	2647110	2878694	1.15084e+06	1.14617e+06		593268	1.8541e+06	1.55836e+06
High	Master Protein	Q8NFW8	N-acylneuraminate cytidylyltransferase OS=Homo sapiens OX=9606 GN=CMAS PE=1 SV=2	0	51.928	20	6	91	6	434	48.3	7.93	267.54	6	0				0	3684581	3.05494e+06	4.09125e+06	1.78116e+06	1.66002e+06	3.57683e+06	3.18741e+06	2.2352e+06	1.9761e+06	1.59222e+06	1.59208e+06	2.25609e+06	2715092	5036250	3.83761e+06	2.71235e+06	3434979	2.34506e+06	1.77114e+06	3.22631e+06	2.95794e+06	2.78483e+06	2.66943e+06	2.55773e+06		1.2337e+06	1.25915e+06		1.51379e+06	1.87337e+06
High	Master Protein	Q96BW9	Phosphatidate cytidylyltransferase, mitochondrial OS=Homo sapiens OX=9606 GN=TAMM41 PE=1 SV=2	0	9.962	6	2	25	2	452	51	7.94	21.15	2	0		203845	274989	239417	2143379	1.81246e+06	1.63101e+06	1.40057e+06	1.17473e+06	1.50326e+06	1.92902e+06	1.37151e+06	1.41841e+06	1.82203e+06	903134	1.38445e+06	2.45665e+06	1.54381e+06		2.9034e+06	2.69961e+06	1669649	2.55832e+06	2.12578e+06	2.07959e+06	995194	1.65236e+06	1.3105e+06	923352		1.11798e+06	496241	2071564	1.37232e+06
High	Master Protein	Q8N0U8	Vitamin K epoxide reductase complex subunit 1-like protein 1 OS=Homo sapiens OX=9606 GN=VKORC1L1 PE=1 SV=2	0	9.273	12	2	4	2	176	19.8	9.13	7.94	2	0	276742	424583	545269	415531	5.53898e+06	5584509	5.70404e+06	3.96007e+06	3.62571e+06	6.24763e+06	4364838	4.0464e+06	5.64683e+06	3.21589e+06	3.88751e+06	3.24593e+06	5.7938e+06	6.1334e+06	4.24191e+06	5663363	6413780	4704627	2.87987e+06	6177500	3458015	4.10421e+06	6.30547e+06	6.55649e+06			2.28167e+06	1.41772e+06	3.30677e+06	2.58237e+06
High	Master Protein	Q9BTX1	Nucleoporin NDC1 OS=Homo sapiens OX=9606 GN=NDC1 PE=1 SV=2	0	21.001	7	4	33	4	674	76.3	9.09	56.34	4	0	428023	1.34068e+06	1.03369e+06	934130	6.10358e+06	6.13886e+06	7.34192e+06	3911763	4.04229e+06	7430679	5.22519e+06	2644711	4.82942e+06	3.01158e+06	3.41976e+06	4.76114e+06	6.15931e+06	8.03022e+06	5877375	4.63688e+06	6340417	5.02128e+06	5.20023e+06	6442650	7.16923e+06	5.51053e+06	5.19354e+06	5.7718e+06		1.34395e+06	2.79093e+06	1.22502e+06	3.17212e+06	2.3115e+06
High	Master Protein	P40429	Large ribosomal subunit protein uL13 OS=Homo sapiens OX=9606 GN=RPL13A PE=1 SV=2	0	59.363	34	11	704	11	203	23.6	10.93	1751.33	11	0	4.2878e+07	7.86412e+07	6.98508e+07	6.379e+07	2.68142e+08	230720274	2.72755e+08	1.09145e+08	1.22613e+08	2.56173e+08	1.8022e+08	1.17906e+08	1.49148e+08	9.13434e+07	9.08228e+07	1.36813e+08	221859459	2.0958e+08	1.71351e+08	1.23983e+08	1.53689e+08	1.31537e+08	1.45316e+08	2.1047e+08	113402299	1.4316e+08	1.72043e+08	1.44676e+08	1.01739e+08	6.0003e+07	1.20284e+08	6.83979e+07	1.23132e+08	1.07066e+08
High	Master Protein	Q13564	NEDD8-activating enzyme E1 regulatory subunit OS=Homo sapiens OX=9606 GN=NAE1 PE=1 SV=1	0	44.089	21	6	90	6	534	60.2	5.4	146.15	6	0	290098	555814	480211	442041	8739319	8012542	7603901	2.70452e+06	3110724	4.96683e+06	2.0899e+06	1.99844e+06	4.93566e+06	1.40172e+06	1101818	4.85799e+06	6.40834e+06	9153202	4.9607e+06	4405351	8.47857e+06	3558589	6.31505e+06	2.66453e+06	5.64544e+06	4.427e+06	2.74674e+06	6.78868e+06	1.54525e+06	1.0437e+06	1.41556e+06	729625	2.95148e+06	1.13863e+06
High	Master Protein	P78417	Glutathione S-transferase omega-1 OS=Homo sapiens OX=9606 GN=GSTO1 PE=1 SV=2	0	32.358	30	7	109	7	241	27.5	6.6	222.17	7	0	2.16567e+06	4.24741e+06	2.99161e+06	3.1349e+06	1.22378e+07	1.01211e+07	1.6333e+07	5663192	5.95285e+06	11852070	7.39071e+06	8.50308e+06	6.37389e+06	5200379	2.88444e+06	7.42902e+06	1.12855e+07	1.42995e+07	1.23198e+07	13062978	8.25604e+06	9.53772e+06	7.14499e+06	4832805	1.03669e+07	5.57621e+06	7.04548e+06	7.23811e+06	5.89282e+06	6.83189e+06	4.01487e+06	3.1732e+06	8.34126e+06	7.77058e+06
High	Master Protein	Q9NZB2	Constitutive coactivator of PPAR-gamma-like protein 1 OS=Homo sapiens OX=9606 GN=FAM120A PE=1 SV=2	0	56.947	11	9	172	9	1118	121.8	8.88	483.85	9	0	714179	360067	325704	466650	2.2888e+07	2.08281e+07	21050085	1.2349e+06	2.57852e+06	2.16969e+06	1956710	1.9892e+06	1.66689e+06	850934	974219	1.56367e+06	1.67808e+07	20650858	1.70813e+07	3.03928e+06	2.21534e+06	1.89663e+06	2.41681e+06	1.84478e+07	2.22467e+07	1.74751e+07	1.90992e+07	1.57536e+07	1.02939e+06	1.0172e+06	1388145	686183	972095	1.94847e+06
High	Master Protein	Q5VW32	BRO1 domain-containing protein BROX OS=Homo sapiens OX=9606 GN=BROX PE=1 SV=1	0	76.336	25	5	59	5	411	46.4	7.65	128.44	5	0	364559	761422	386489	504157	5.21124e+06	4602854	5.12918e+06	1.93758e+06	1.95414e+06	4.01351e+06	2.6194e+06	2.28924e+06	3.07329e+06	1733380	1.49706e+06	2620053	2993847	4.64469e+06	4813697	3061653	3.21278e+06	2.33634e+06	1.96901e+06	3.5955e+06	4488212	2.97496e+06	4.75624e+06	2.56476e+06		770715	2.32798e+06	1.29455e+06	2.75012e+06	2.55442e+06
High	Master Protein	Q16706	Alpha-mannosidase 2 OS=Homo sapiens OX=9606 GN=MAN2A1 PE=1 SV=2	0	97.333	18	15	243	15	1144	131.1	7.58	600.11	15	0	1712559	2.64295e+06	1.58749e+06	1.981e+06	3.83894e+07	2.27646e+07	3.50028e+07	1.58704e+07	2.05552e+07	3.2324e+07	1.77773e+07	1.86564e+07	1.44245e+07	1.18961e+07	1.23896e+07	1.49203e+07	2.65781e+07	3.30029e+07	2.79322e+07	1.67128e+07	1.97269e+07	10703057	1.79071e+07	3.97477e+07	2.09635e+07	3.12422e+07	3.08027e+07	2.31188e+07	8.75955e+06	3.29979e+06	5.78431e+06	4.17316e+06	1.45041e+07	1.03435e+07
High	Master Protein	Q9BU23	Lipase maturation factor 2 OS=Homo sapiens OX=9606 GN=LMF2 PE=1 SV=2	0	37.92	11	6	59	6	707	79.6	10.1	104.24	6	0	347505	556250	390633	431463	6.96649e+06	4529856	8074330			6063420	4.11143e+06	2.61483e+06	4017251	2.26448e+06	1.83343e+06	4.48367e+06	4.5756e+06	7769319	6.03332e+06	3.7365e+06	4.6985e+06	1.35948e+06		7.63255e+06	6343410	5687015	6.2744e+06	5.53062e+06	1.29727e+06		1.89245e+06	1.14109e+06	2.54001e+06	2.33881e+06
High	Master Protein	O00233	26S proteasome non-ATPase regulatory subunit 9 OS=Homo sapiens OX=9606 GN=PSMD9 PE=1 SV=3	0.004	4.419	9	2	6	2	223	24.7	6.95	3.93	2	0	343239	419091		381165	8678092	3.80436e+06	4715000	2.18907e+06	4.68128e+06	6640996	6.053e+06	4.50577e+06	4.84754e+06	5.52767e+06	1.81149e+06	5.61377e+06	5.74223e+06	5.33243e+06	5288078	3698440	2.54467e+06	4.76123e+06	1.97959e+06	6.18929e+06	8.06211e+06	5.89264e+06	4512762	6585306	1.59428e+06	1.29939e+06	1.47981e+06	1.22475e+06	3.824e+06	3.01918e+06
High	Master Protein	Q9NYK5	Large ribosomal subunit protein mL39 OS=Homo sapiens OX=9606 GN=MRPL39 PE=1 SV=3	0	22.571	8	3	65	3	338	38.7	7.65	157.85	3	0	914005	2.20368e+06	1.62733e+06	1.58167e+06	1.56097e+07	12192072	14742268	4.2646e+06	7.72237e+06	10678435	5.53123e+06	4.72924e+06	6397521	5.55271e+06	5.12012e+06	8.32796e+06	10469946	21922285	13960271	1.10407e+07	1.08466e+07	9.28335e+06	8486309	14440203	1.24477e+07	1.19101e+07	1.63155e+07	1.02178e+07	2.6388e+06	4.25336e+06	4.30793e+06	1.50631e+06	6.33367e+06	4.70821e+06
High	Master Protein	O75306	NADH dehydrogenase [ubiquinone] iron-sulfur protein 2, mitochondrial OS=Homo sapiens OX=9606 GN=NDUFS2 PE=1 SV=2	0	85.584	27	10	219	10	463	52.5	7.55	669.32	10	0	1300843	2.39212e+06	2.02195e+06	1.90497e+06	4.86536e+07	28609202	5.37116e+07	1.84756e+07	1.71098e+07	47129666	2.90472e+07	2.7289e+07	2.5613e+07	2.6554e+07	8659741	28575050	29326910	5.24218e+07	4.25294e+07	2.16192e+07	4.48141e+07	2.18491e+07	1.5454e+07	4.44916e+07	4.16667e+07	24696467	2.69898e+07	2.59923e+07	8136192	4.85102e+06	7.87856e+06	6.82977e+06	1.61619e+07	1.12146e+07
High	Master Protein	P18124	Large ribosomal subunit protein uL30 OS=Homo sapiens OX=9606 GN=RPL7 PE=1 SV=1	0	202.302	52	20	1652	20	248	29.2	10.65	5004.41	20	0	7.14359e+07	1.21739e+08	1.3674e+08	1.09972e+08	5.80411e+08	4.37761e+08	5.97435e+08	2.38388e+08	2.43488e+08	4.97945e+08	3.74041e+08	2.61859e+08	3.49021e+08	2.0126e+08	1.72203e+08	279593612	418592797	5.23688e+08	364123461	2.78442e+08	3.06149e+08	2.79781e+08	315780155	4.64278e+08	3.2717e+08	3.07423e+08	4.01532e+08	3.65216e+08	1.97451e+08	1.25977e+08	2.23737e+08	1.33818e+08	2.45962e+08	2.13937e+08
High	Master Protein	Q03701	CCAAT/enhancer-binding protein zeta OS=Homo sapiens OX=9606 GN=CEBPZ PE=1 SV=3	0	148.994	20	16	362	16	1054	120.9	5.94	1074.39	16	0	1.06426e+06	724615	587250	792041	2.40225e+07	24897858	3.26146e+07	1.20611e+07	1.5806e+07	2.06374e+07	2.01509e+07	1.43352e+07	1.57964e+07	1.29883e+07	6.72879e+06	1.59057e+07	22911882	2.85688e+07	2.40646e+07	2.64958e+07	2.35024e+07	1.55222e+07	1.6168e+07	30094813	4.56711e+07	1.49841e+07	20398783	3.17823e+07	5.40103e+06	2.3621e+06	3821420	3.18163e+06	8.59775e+06	9.06146e+06
High	Master Protein	P11233	Ras-related protein Ral-A OS=Homo sapiens OX=9606 GN=RALA PE=1 SV=1	0	30.031	19	4	87	4	206	23.6	7.11	235.11	4	0	2.26875e+06	4409390	5.28093e+06	3.98636e+06	4.91724e+06	5.14025e+06	4.92103e+06	3.27016e+06	3.84675e+06	5.34798e+06	8212582	8.64949e+06	8969123	7312077	7.18391e+06	8580973	4.95694e+06	4340261	4539536	5.55058e+06	6.67309e+06	5.62873e+06	8.70016e+06	6353292		7041285	10062907	8837904	5.85754e+06	3.82971e+06	6174515	4567238	6.34997e+06	6190818
High	Master Protein	Q92947	Glutaryl-CoA dehydrogenase, mitochondrial OS=Homo sapiens OX=9606 GN=GCDH PE=1 SV=1	0	49.456	14	4	120	4	438	48.1	8.06	361.16	4	0	1.58163e+06	3.33204e+06	1.93669e+06	2.28345e+06	12236245	20979725	21693033	12409381	1.21299e+07	15317941	7.13425e+06	1.42431e+07	8.19603e+06	17813674	9.24905e+06	1.28673e+07	19681235	21914880	21658922	21488104	19556534	12334744	12346187	1.7692e+07	28120029	2.01823e+07	7232610	20412350	8058860	3.09416e+06	7.30401e+06	5.65525e+06	13442834	1.28887e+07
High	Master Protein	Q9NWW5	Ceroid-lipofuscinosis neuronal protein 6 OS=Homo sapiens OX=9606 GN=CLN6 PE=1 SV=1	0	29.645	14	3	104	3	311	35.9	8.87	291.59	3	0	405424	229812	532117	389117	7965665	8.59466e+06	7489769	7.28003e+06	7.79238e+06	8.61308e+06	5.45324e+06	6394546	7.10511e+06	2.4691e+06	2.87954e+06	3.59346e+06	7859634	8859910	4688634	5892014	9695668	8983092	7309313	6571781	4.7219e+06	6.54234e+06	6.45513e+06	8582485	2.01792e+06	2.55046e+06	1.6501e+06	1214971	2.49575e+06	3.55551e+06
High	Master Protein	Q9UH62	Armadillo repeat-containing X-linked protein 3 OS=Homo sapiens OX=9606 GN=ARMCX3 PE=1 SV=1	0	27.462	16	5	29	5	379	42.5	8.37	49.25	5	0	1.58866e+06	3.13028e+06	3.02271e+06	2.58055e+06	8.15359e+06	6084445	8978945	4756482	5450496	5725256	4832767	5290532	6.70307e+06	3491090	3.29968e+06	4.8616e+06	7.38073e+06	7.37507e+06	7.36113e+06	6.12958e+06	4.94317e+06	6.33389e+06	4953823	6.07194e+06	7574994	6.98488e+06	5.93699e+06	5778702	3.64146e+06	2.80692e+06	4.14861e+06	2.78323e+06	4514557	3.86688e+06
High	Master Protein	Q96CS3	FAS-associated factor 2 OS=Homo sapiens OX=9606 GN=FAF2 PE=1 SV=2	0	50.018	25	7	132	7	445	52.6	5.62	255.85	7	0	1.59666e+06	2.58277e+06	2.44639e+06	2.20861e+06	20175882	12913398	15193032	9.32526e+06	1.14782e+07	1.21204e+07	1.38556e+07	1.34041e+07	9.2347e+06	1.08332e+07	7.56803e+06	8012036	16365660	15828436	2.67996e+07	1.15773e+07	11609405	1.27197e+07	14361252	1.85842e+07	2.25296e+07	15678667	15719795	1.46755e+07	5.58992e+06	4.74726e+06	6.57449e+06	4.00881e+06	1.01018e+07	7.2456e+06
High	Master Protein	Q05086	Ubiquitin-protein ligase E3A OS=Homo sapiens OX=9606 GN=UBE3A PE=1 SV=4	0	26.558	6	4	81	4	875	100.6	5.22	229.96	4	0	571981	458321	563264	531189	3.72658e+06	5396377	4.64606e+06	3514051	3.90776e+06	5733450	5.85973e+06	2.60341e+06			2.97201e+06	4.84107e+06	2.89589e+06	3997297	6.55093e+06	7.10733e+06	4.9075e+06	2.0127e+06	2.47496e+06	6.32316e+06		4.67127e+06	6.88656e+06	5313876	1.64664e+06	1.21392e+06	1.70943e+06	880119	2.28183e+06	2.7194e+06
High	Master Protein	Q16850	Lanosterol 14-alpha demethylase OS=Homo sapiens OX=9606 GN=CYP51A1 PE=1 SV=4	0	73.818	27	9	64	9	509	57.2	8.53	143.18	9	0	1.17421e+06	1.91605e+06	1.38424e+06	1.4915e+06	1.6077e+07	1.15783e+07	1.97595e+07	8.71562e+06	8147902	1.60697e+07	8.5149e+06	5.88895e+06	4235856	7.74584e+06	6.65396e+06	5.69481e+06	8.18885e+06	16351325	1.11148e+07	9.3099e+06	10133503	9.5587e+06	5.75375e+06	8.58306e+06	1.47918e+07	10801723	7.96351e+06	1.22707e+07	5.75728e+06	4.31828e+06	8.76678e+06	4.73524e+06	18308208	9034763
High	Master Protein	Q6Y1H2	Very-long-chain (3R)-3-hydroxyacyl-CoA dehydratase 2 OS=Homo sapiens OX=9606 GN=HACD2 PE=1 SV=1	0	11.591	5	2	25	2	254	28.4	9.55	18.69	2	0	523097	841737	471068	611967	9412251	10084992	11940332		3.69525e+06	10199897	7.03473e+06	5644828	1.68776e+06	4310843	3330794	4696816	9177421	10415171	8504232	1.74841e+06	1.67756e+06	1.24543e+06	1.902e+06	8737733	15711328	6251958	1.00781e+07	5685387	2.77545e+06	1.21171e+06	3.35398e+06	869876	3.41007e+06	3.14197e+06
High	Master Protein	P51151	Ras-related protein Rab-9A OS=Homo sapiens OX=9606 GN=RAB9A PE=1 SV=1	0	22.77	29	4	106	4	201	22.8	5.47	244.92	4	0	539600	946258	457103	647654	6553136	7.35327e+06	5529052	2.63101e+06	3.13355e+06	4.29253e+06	6.68207e+06	4.96943e+06	4859583	3.06332e+06	3.00077e+06	4.22158e+06	7763979	8.0929e+06	4.68361e+06	4.17527e+06	5816484	3.49539e+06	5008598	7.16058e+06	6.24518e+06	5.34827e+06	5774235	7.06746e+06	2.10273e+06	1.27278e+06	2.40397e+06	1.22878e+06	2.73708e+06	2988249
High	Master Protein	P23786	Carnitine O-palmitoyltransferase 2, mitochondrial OS=Homo sapiens OX=9606 GN=CPT2 PE=1 SV=2	0	71.58	20	10	226	10	658	73.7	8.18	553.9	10	0	1.37073e+06	2.77412e+06	2.11444e+06	2.08643e+06	2.52572e+07	29114442	2.9946e+07	10405814	1.32265e+07	2.35327e+07	2.20176e+07	1.36895e+07	1.6459e+07	10461074	8.88874e+06	1.42292e+07	2.51555e+07	31138349	33308405	20048602	2.35572e+07	1.74047e+07	1.58392e+07	2.52514e+07	2.13758e+07	25122879	2.05047e+07	17238282	9.74924e+06	8.32907e+06	8.99717e+06	4.31373e+06	1.09407e+07	1.27132e+07
High	Master Protein	Q9NZL9	Methionine adenosyltransferase 2 subunit beta OS=Homo sapiens OX=9606 GN=MAT2B PE=1 SV=1	0	33.635	30	7	161	7	334	37.5	7.36	379.37	7	0	1.84089e+06	2.82818e+06	1.87825e+06	2.18244e+06	3.9963e+07	3.36936e+07	3.70073e+07	2.24854e+07	24186140	36725450	27337214	1.91207e+07	2.30753e+07	20343421	1.36222e+07	2.42551e+07	2.92104e+07	4.31835e+07	5.2241e+07	30993995	2.5384e+07	18656109	2.24044e+07	3.34065e+07	45838441	1.96883e+07	32333981	3.35167e+07	7.91907e+06	6.95931e+06	1.0994e+07	4.18549e+06	1.46391e+07	1.44995e+07
High	Master Protein	Q9Y2Q3	Glutathione S-transferase kappa 1 OS=Homo sapiens OX=9606 GN=GSTK1 PE=1 SV=3	0	49.577	23	5	335	5	226	25.5	8.41	861.13	5	0	6.09203e+06	1.0832e+07	1.08234e+07	9.24914e+06	1.73398e+07	3.25381e+07	3.73264e+07	1.81007e+07	2.01296e+07	3.4256e+07	2.81568e+07	2.42664e+07	2.80999e+07	1.87155e+07	1.4618e+07	2.21733e+07	3.21999e+07	4.43746e+07	4.58681e+07	2.89986e+07	3.3556e+07	2.3017e+07	2.50611e+07	4.12368e+07	3.27187e+07	2.88722e+07	1.36691e+07	3.2099e+07	1.53979e+07	1.17672e+07	1.57427e+07	8.99763e+06	1.76988e+07	1.52208e+07
High	Master Protein	Q86V81	THO complex subunit 4 OS=Homo sapiens OX=9606 GN=ALYREF PE=1 SV=3	0	16.685	13	3	90	3	257	26.9	11.15	264.94	3	0	651238	368308	1.04169e+06	687080	24462606	2.11435e+07	22772157	10767932	12897457	17728540	1.06548e+07	1.15256e+07	1.10075e+07	5416833	3.80034e+06	4498934	1.50295e+07	1.8624e+07	17221996	1.22461e+07	13995113	1.10952e+07	1.529e+07	5.64842e+06	9.83915e+06	6.76014e+06	7.1026e+06	7800221	1.4183e+07	13533033	13062819	8.26912e+06	7.3558e+06	6.94182e+06
High	Master Protein	O43765	Small glutamine-rich tetratricopeptide repeat-containing protein alpha OS=Homo sapiens OX=9606 GN=SGTA PE=1 SV=1	0	51.73	32	8	207	8	313	34	4.87	578.89	8	0	1.17461e+06	1.80267e+06	2.65833e+06	1.87854e+06	2.15078e+07	1.87886e+07	1.9628e+07	1.14748e+07	1.19102e+07	1.92679e+07	1.73527e+07	1.34098e+07	16141201	1.05539e+07	9.09961e+06	9.60783e+06	1.83949e+07	1.84285e+07	1.87268e+07	1.67607e+07	1.71354e+07	1.45381e+07	1.86527e+07	1.73385e+07	2.10634e+07	1.47726e+07	15743431	1.53733e+07	1.00376e+07	7.90878e+06	8.90317e+06	4.98423e+06	4375428	5.15265e+06
High	Master Protein	P05204	Non-histone chromosomal protein HMG-17 OS=Homo sapiens OX=9606 GN=HMGN2 PE=1 SV=3	0	21.207	32	2	12	2	90	9.4	9.99	27.4	2	0	424763	660579	463528	516290	7.20079e+06	6.41957e+06	7840581	4.07202e+06	4.18017e+06	6.32067e+06	3.44153e+06	2.2419e+06	3.52251e+06	1.14059e+06	1.74602e+06	2.2656e+06	5.79643e+06	7758870	7179145	2.55548e+06	5.91847e+06	4.80905e+06	5421214	2.11697e+06	3.17141e+06	2152715	2.41655e+06	2.39701e+06	1.06078e+07	7.99793e+06	7.77973e+06	5.64279e+06	4.57578e+06	3.78502e+06
High	Master Protein	Q9Y5S9	RNA-binding protein 8A OS=Homo sapiens OX=9606 GN=RBM8A PE=1 SV=1	0	17.419	22	5	93	5	174	19.9	5.72	163.19	5	0	2.07782e+06	2.64907e+06	3.16687e+06	2.63126e+06	3.03522e+07	28170394	3.09108e+07	14874052	15404917	25857006	1.8357e+07	1.53877e+07	1.62931e+07	14675430	8.81279e+06	1.4907e+07	24434798	27469673	2.89642e+07	1.82768e+07	2.34154e+07	13922129	2.06088e+07	2.40329e+07	18676045	18646083	17778518	19485132	1.09213e+07	1.33355e+07	1.06151e+07	9135765	7.38934e+06	6.74408e+06
High	Master Protein	P61604	10 kDa heat shock protein, mitochondrial OS=Homo sapiens OX=9606 GN=HSPE1 PE=1 SV=2	0	66.689	74	11	1141	11	102	10.9	8.92	2871.88	11	0	1.37044e+07	1.93079e+07	2.03229e+07	1.77784e+07	4.78696e+08	452420932	4.85377e+08	3.62254e+08	3.82895e+08	4.74041e+08	4.33246e+08	4.09454e+08	421418249	2.80018e+08	2.41526e+08	328917101	4.82963e+08	4.79856e+08	468161132	4.50845e+08	525020042	407340763	5.48177e+08	3.96966e+08	4.60195e+08	377880457	3.87557e+08	378996137	1.71339e+08	1.72286e+08	1.57702e+08	1.05916e+08	8.97263e+07	8.27087e+07
High	Master Protein	P05387	Large ribosomal subunit protein P2 OS=Homo sapiens OX=9606 GN=RPLP2 PE=1 SV=1	0	206.857	81	10	960	10	115	11.7	4.54	3979.49	10	0	7.45369e+06	9.05424e+06	5.51421e+07	2.38834e+07	3.4391e+08	308574568	347884505	2.19111e+08	2.23398e+08	2.92978e+08	2.71324e+08	3.09273e+08	2.6114e+08	163034836	1.66721e+08	2.01443e+08	281324729	2.9146e+08	2.90821e+08	2.35891e+08	2.94061e+08	1.82745e+08	302281851	2.18134e+08	2.81371e+08	1.78644e+08	1.97915e+08	2.17493e+08	194418968	1.67887e+08	1.65179e+08	8.86444e+07	9.44153e+07	8.16396e+07
High	Master Protein	P55327	Tumor protein D52 OS=Homo sapiens OX=9606 GN=TPD52 PE=1 SV=2	0	71.222	58	7	52	7	224	24.3	4.83	133.51	7	0				0	4808208	4.79524e+06	4.7059e+06	3.58955e+06	5.37532e+06	6.21961e+06	4.03845e+06	3.00859e+06	3.0196e+06	2.07796e+06	1.92797e+06	2.37321e+06	3.732e+06	5032316	4.787e+06	3.29932e+06	5382308	4.76725e+06	6.57212e+06	3.77043e+06	3.12415e+06	3.44493e+06	2972461	3.02176e+06	2.26503e+06	2.9056e+06	2.19244e+06	1.73878e+06	1.08538e+06	967006
High	Master Protein	O14979	Heterogeneous nuclear ribonucleoprotein D-like OS=Homo sapiens OX=9606 GN=HNRNPDL PE=1 SV=3	0	59.445	20	9	388	7	420	46.4	9.57	888.86	9	0	3.13364e+06	5.31812e+06	5.16191e+06	4.53789e+06	3.34738e+07	1.96127e+07	2.89774e+07	2.0442e+07	2.90546e+07	2.36374e+07	1.48135e+07	17623064	1.72832e+07	7.62426e+06	8.01565e+06	1.08474e+07	2.58318e+07	3.04872e+07	32658834	2.73375e+07	2.75551e+07	2.4476e+07	2.50695e+07	1.74859e+07	2.80967e+07	1.36568e+07	9.47154e+06	1.80049e+07	2.08478e+07	1.74106e+07	1.90795e+07	1.41634e+07	1.07183e+07	1.0186e+07
High	Master Protein	P10606	Cytochrome c oxidase subunit 5B, mitochondrial OS=Homo sapiens OX=9606 GN=COX5B PE=1 SV=2	0	11.591	16	2	87	2	129	13.7	8.81	229.12	2	0	1.91197e+06	2.62468e+06	314063	1.6169e+06	7.53748e+06	6717477	9.81102e+06	4808524	5.08772e+06	7.42555e+06	6.30675e+06	5.19611e+06	1.22762e+07	7.39755e+06	3.23113e+06	1.44255e+06	1.66686e+07	1.90224e+07	25495211	1.57885e+07	2.7635e+06	1.99909e+06	1.56058e+07	3.55274e+06	3.37773e+06	1.14388e+07	5.17789e+06	5.94761e+06	1.21706e+07	1.00471e+07	1.1851e+07	5.63076e+06	2530091	4.61823e+06
High	Master Protein	P62081	Small ribosomal subunit protein eS7 OS=Homo sapiens OX=9606 GN=RPS7 PE=1 SV=1	0	117.153	51	13	635	13	194	22.1	10.1	2005.85	13	0	1.19094e+07	1.66213e+07	23455684	1.73288e+07	1.07381e+08	9.48754e+07	1.11323e+08	6.43407e+07	7.03995e+07	8.36119e+07	5.9943e+07	56723645	7.11044e+07	5.47998e+07	4.28627e+07	5.04682e+07	84407629	9.33513e+07	9.15703e+07	7.69483e+07	9.16711e+07	7.25274e+07	1.18879e+08	6.03746e+07	9.10764e+07	5.74161e+07	5.65255e+07	5.92017e+07	1.08256e+08	90889717	92813295	5.06127e+07	4.87408e+07	4.00242e+07
High	Master Protein	P67809	Y-box-binding protein 1 OS=Homo sapiens OX=9606 GN=YBX1 PE=1 SV=3	0	301.622	46	16	1163	10	324	35.9	9.88	3996.19	16	5	3.69274e+06	4645232	6.0495e+06	4.79582e+06	1.68355e+08	2.03003e+08	2.00394e+08	1.25008e+08	1.36273e+08	1.88704e+08	1.49524e+08	1.78237e+08	1.53718e+08	7.25107e+07	7.93438e+07	9.65152e+07	2.13768e+08	1.73367e+08	1.4832e+08	1.88375e+08	1.87001e+08	1.58562e+08	2.06788e+08	1.37215e+08	127446300	1.07014e+08	1.09788e+08	8.18281e+07	4.89271e+07	5.25412e+07	3.77162e+07	2.26831e+07	2.07304e+07	1.19484e+07
High	Master Protein	Q9UII2	ATPase inhibitor, mitochondrial OS=Homo sapiens OX=9606 GN=ATP5IF1 PE=1 SV=1	0	11.467	26	4	138	4	106	12.2	9.35	281.07	4	0	244719	223315	773246	413760	2.73553e+07	2.32807e+07	25356077	2.35569e+07	1.89942e+07	2.707e+07	1.54489e+07	1.25351e+07	1.79179e+07	8.63398e+06	7.8111e+06	1.18679e+07	24843242	3.02675e+07	28668288	2.00619e+07	2.49389e+07	1.68084e+07	27498855	1.39138e+07	17099607	1.48381e+07	1.65013e+07	13074250	4.82226e+06	6.94718e+06	6.11561e+06	4185041	1668859	2.36924e+06
High	Master Protein	Q00688	Peptidyl-prolyl cis-trans isomerase FKBP3 OS=Homo sapiens OX=9606 GN=FKBP3 PE=1 SV=1	0	8.101	12	2	8	2	224	25.2	9.28	6.34	2	0	489142	577261	568958	545120			2338222		2.13833e+06	1.59157e+06		1.9891e+06		1.36027e+06		1.25299e+06	2.45942e+06			1.65101e+06									1.59277e+06	2.01682e+06	1.79145e+06	1.40665e+06		1.10477e+06
High	Master Protein	O75347	Tubulin-specific chaperone A OS=Homo sapiens OX=9606 GN=TBCA PE=1 SV=3	0	69.307	44	6	312	6	108	12.8	5.29	1121.72	6	0	1.19897e+06	1.88491e+06	1.79485e+06	1.62624e+06	33392748	1.94614e+07	3.10266e+07	2.5369e+07	21019131	2.59326e+07	4.32273e+07	35925268	2.95071e+07	2.1144e+07	1.58587e+07	30289112	21510018	2.79996e+07	2.18474e+07	4.32537e+07	3.39893e+07	22268790	37522058	25014104	39950917	2.2874e+07	25809163	2.76759e+07	17463826	2.00843e+07	1.52782e+07	1.03121e+07	7.76737e+06	8587147
High	Master Protein	P07602	Prosaposin OS=Homo sapiens OX=9606 GN=PSAP PE=1 SV=2	0	58.71	19	8	275	8	524	58.1	5.17	826.74	8	0				0	6.92382e+07	5.58157e+07	5.3156e+07	3.21869e+07	2.56559e+07	48467613	3.00234e+07	3.29689e+07	2.4535e+07	1.43735e+07	8.61899e+06	2.50909e+07	6.22858e+07	3.55689e+07	3.19429e+07	3.06736e+07	5.6689e+07	2.92508e+07	4.43479e+07	2.74773e+07	2.56571e+07	26532851	1.55059e+07	1.68802e+07	2.93373e+07	3.6296e+07	3.51088e+07	1.75155e+07	1.39849e+07	1.0534e+07
High	Master Protein	P04181	Ornithine aminotransferase, mitochondrial OS=Homo sapiens OX=9606 GN=OAT PE=1 SV=1	0	48.116	18	5	88	5	439	48.5	7.03	220.2	5	0		321142		321142	4715755	6.44437e+06	1.04443e+07	4.40388e+06	3.91202e+06	7.31575e+06	3.9463e+06	5.06434e+06	5.30692e+06	5705152	2.80446e+06		6281948	8.69051e+06	7706687	11681441	5767169	4.52559e+06	4.46085e+06	6.83663e+06	1.07583e+07	4.52906e+06	7896707	6.7057e+06	5.19701e+06	1693746	5.05182e+06	2.3714e+06	1.64477e+06	1.50261e+06
High	Master Protein	P62899	Large ribosomal subunit protein eL31 OS=Homo sapiens OX=9606 GN=RPL31 PE=1 SV=1	0	20.214	34	4	56	4	125	14.5	10.54	128.39	4	0	3.64673e+06	4.40426e+06	5.64938e+06	4.56679e+06		2.39529e+06					1.2507e+06	2.02848e+06							2.33066e+06										2.16732e+07	2.20898e+07	19787190	11388812	8691198	9.55837e+06
High	Master Protein	P09496	Clathrin light chain A OS=Homo sapiens OX=9606 GN=CLTA PE=1 SV=1	0	7.24	10	3	19	3	248	27.1	4.51	27.55	3	0	896207	1.20662e+06	935438	1.01276e+06	8.95584e+06	6.274e+06	8.3857e+06	5.24795e+06	5.04733e+06	6806895	7.15636e+06	8.89336e+06	6.51856e+06		1.95867e+06	2.79466e+06	6859249	8.72804e+06		1.82314e+06	6.56556e+06	1.67296e+06	6.28067e+06	6118189	3.59469e+06	6240986	4922141	5671123	4.62416e+06	4.19283e+06	4.48923e+06	3.18319e+06		2.00617e+06
High	Master Protein	P51858	Hepatoma-derived growth factor OS=Homo sapiens OX=9606 GN=HDGF PE=1 SV=1	0	81.808	43	10	230	10	240	26.8	4.73	639.4	10	0	3.00812e+06	2.88274e+06	3046133	2.979e+06	17693479	1.78543e+07	2.11236e+07	1.69476e+07	17972398	1.93255e+07	2.29554e+07	1.5803e+07	1.62711e+07	2.0281e+07	1.90291e+07	2.09663e+07	2.09407e+07	2.14025e+07	2.22493e+07	1.89107e+07	26511806	21487809	2.43697e+07	1.99043e+07	1.41947e+07	1.7371e+07	19216948	1.50388e+07	1.48124e+07	1.22942e+07	7.18403e+06	8.34767e+06	7.89969e+06	5062668
High	Master Protein	Q15785	Mitochondrial import receptor subunit TOM34 OS=Homo sapiens OX=9606 GN=TOMM34 PE=1 SV=2	0	93.462	42	10	139	10	309	34.5	8.98	397.04	10	0	900423	1.59553e+06	1.9897e+06	1.49522e+06	7.30881e+06	1.34292e+07	1.72308e+07	1.06594e+07	1.48815e+07	1.48543e+07	1.78673e+07	9.06971e+06	2.00255e+07	1.43105e+07	1.06392e+07	2.05827e+07	1.38254e+07	1.58486e+07	2.09651e+07	2.20212e+07	1.72909e+07	8.03825e+06	1.42297e+07	1.40673e+07	1.89387e+07	1.08322e+07	1.31671e+07	1.81226e+07	1.21305e+07	7.43787e+06	6038360	5.3874e+06	2.7015e+06	2.90427e+06
High	Master Protein	P55145	Mesencephalic astrocyte-derived neurotrophic factor OS=Homo sapiens OX=9606 GN=MANF PE=1 SV=3	0	92.395	49	12	392	12	182	20.7	8.69	1081.09	12	0	138873	1.27587e+06	664572	693105	3.7177e+07	3.73274e+07	3.69463e+07	2.38168e+07	2.82334e+07	3.39986e+07	3.16223e+07	2.8204e+07	2.77614e+07	1.61838e+07	1.73191e+07	2.31282e+07	3.48594e+07	3.72641e+07	3.92536e+07	3.1311e+07	3.87575e+07	2.82619e+07	3.97141e+07	3.27568e+07	3.89529e+07	2.86127e+07	2.50901e+07	2.17408e+07	7.83014e+06	9.54498e+06	5.78397e+06	5.97995e+06	2.21577e+06	1.71978e+06
High	Master Protein	P05067	Amyloid-beta precursor protein OS=Homo sapiens OX=9606 GN=APP PE=1 SV=3	0	27.063	8	5	52	5	770	86.9	4.82	127.81	5	0				0	7.48433e+06	1.22977e+06	2467236	1.31747e+06	1.0771e+06	6537728	1.49721e+06	1.01533e+06	1.77331e+06		675495		4.49656e+06	6.714e+06			5.01771e+06	4.34505e+06	1.57537e+06	1.50489e+06	1.54309e+06	1552210	4.03335e+06	2.80837e+06	1.97342e+06	2.5427e+06	2.98292e+06	1.66333e+06	1.84173e+06	1.11965e+06
High	Master Protein	Q14847	LIM and SH3 domain protein 1 OS=Homo sapiens OX=9606 GN=LASP1 PE=1 SV=2	0	103.676	41	9	189	9	261	29.7	7.05	693.42	9	0	1962959	2.35383e+06	1.72534e+06	2.01404e+06	2.5546e+07	2.42272e+07	2.48241e+07	1.51652e+07	1.6784e+07	26751282	1.94228e+07	1.92378e+07	1.8352e+07	7.39275e+06	6.91263e+06	3.66786e+06	2.53106e+07	2.4065e+07	2.84625e+07	1.92418e+07	2.32474e+07	1.82823e+07	2.10015e+07	1.59521e+07	1.82693e+07	1.66525e+07	1.5296e+07	9209917	9.92738e+06	1.11847e+07	7.13874e+06	7.40035e+06	5.78213e+06	3725334
High	Master Protein	O14745	Na(+)/H(+) exchange regulatory cofactor NHE-RF1 OS=Homo sapiens OX=9606 GN=NHERF1 PE=1 SV=4	0	42.035	25	6	88	6	358	38.8	5.77	207.57	6	0	301043	428059	361701	363601	8.02378e+06	6.12246e+06	2.8825e+06	4.64254e+06	2.92685e+06	3.95079e+06	2.46707e+06	2.87122e+06	2017573	3.78075e+06	1.82173e+06	4539990	1.82141e+06	3.6872e+06	4501836	2.83376e+06	3.00454e+06	2.14715e+06	4.68844e+06	3.9137e+06	7.63028e+06	1.94581e+06	5824468	5.56283e+06	3.16911e+06	1.41471e+06	3.78934e+06	1.40239e+06	667680
High	Master Protein	P18827	Syndecan-1 OS=Homo sapiens OX=9606 GN=SDC1 PE=1 SV=3	0	40.823	12	3	78	3	310	32.4	4.63	250.58	3	0	1.06722e+06	1.48362e+06	1.39101e+06	1.31395e+06		1.05467e+06	6881097			6098650																			3.4681e+06	3.97906e+06	4.14619e+06	2525953		2.69233e+06
High	Master Protein	P02751	Fibronectin OS=Homo sapiens OX=9606 GN=FN1 PE=1 SV=5	0	340.106	18	33	652	33	2477	272.2	5.5	1781.52	33	0	2.66098e+06	3.66163e+06	3.38664e+06	3.23642e+06	6.31532e+07	3.66508e+07	5.66093e+07	3.02354e+07	2.88638e+07	4.39145e+07	2.67915e+07	3.00502e+07	36670109	1.54246e+07	1.58794e+07	1.71631e+07	4.40725e+07	4.24495e+07	4.83989e+07	3.36735e+07	5.4e+07	3.24467e+07	3.51409e+07	4.12058e+07	44352853	3.06858e+07	3.49884e+07	2.78019e+07	8.80342e+07	9.73425e+07	9.7823e+07	5.99443e+07	3.67056e+07	1.87263e+07
High	Master Protein	P98179	RNA-binding protein 3 OS=Homo sapiens OX=9606 GN=RBM3 PE=1 SV=1	0	22.461	30	4	111	4	157	17.2	8.91	196.37	4	0	1.03345e+06	1.94205e+06	1.79699e+06	1.59083e+06	8512028	1.2763e+07	1.5085e+07	1.05293e+06	3.32957e+06	467592	3.05312e+06	3.99415e+06	3.60554e+06	2.47568e+06	2.39457e+06	1.92875e+06	7.02503e+06	3.31439e+06	3052962	4.45035e+06	1.16955e+06	2.16513e+06	1.89941e+06	3.80434e+06	3377220	3.89043e+06	4.15869e+06	2.02234e+06	1.04598e+07	1.04503e+07	11661428	1.00524e+07	6.26178e+06	3.97938e+06
High	Master Protein	P62328	Thymosin beta-4 OS=Homo sapiens OX=9606 GN=TMSB4X PE=1 SV=2	0	55.204	57	6	141	6	44	5.1	5.06	477.41	6	0				0	34481610	3.08683e+07	3.2235e+07	1.98155e+07	22258386	1.82734e+07	1.91435e+07	2.55348e+07	2.08331e+07	6.44923e+06	9.23928e+06	8.34299e+06	2.87673e+07	2.83435e+07	2.05227e+07	2.33389e+07	2.72452e+07	1.78198e+07	3.10373e+07	1.71023e+07	2.06748e+07	1.56227e+07	2.01876e+07	1.37166e+07	17417462	2.68566e+07	1.78148e+07	10716621	7.02286e+06	6.00258e+06
High	Master Protein	Q9UK45	U6 snRNA-associated Sm-like protein LSm7 OS=Homo sapiens OX=9606 GN=LSM7 PE=1 SV=1	0.002	5.741	16	2	18	2	103	11.6	5.27	36.21	2	0	712783	570748	1154604	812712	1.00384e+07	9580033	12595227	6.66245e+06	7.70664e+06	1.06459e+07	9.37127e+06	7.11709e+06	7.56154e+06	5.98342e+06	4.2273e+06	5.50902e+06	8.11822e+06	1.13406e+07	1.04989e+07	1.13947e+07	7902143	7.23204e+06	1.014e+07	5.56401e+06	11349024	8644574	1.19734e+07	7.95983e+06	6.11308e+06	4572932	4.2685e+06	4.26755e+06	2.08119e+06
High	Master Protein	Q8IUE6	Histone H2A type 2-B OS=Homo sapiens OX=9606 GN=H2AC21 PE=1 SV=3	0	93.932	58	6	516	3	130	14	10.89	1102.52	6	0	1.87697e+06	3260603	4.1351e+06	3.09089e+06	6175459	10405459	9002289	5.74821e+06	6942325	8996966	6187572	5815080	5.6912e+06	3.15745e+06	3.02772e+06	3.13981e+06	8.91033e+06	7035159	8449585	4.38706e+06	7117176	5.84738e+06	1.07594e+07	4.55067e+06	4.58567e+06	4262204	3468019	4.26673e+06	6.16687e+06	5.84941e+06	6108769	5.29578e+06	4.45688e+06	2.40398e+06
High	Master Protein	Q9UBV8	Peflin OS=Homo sapiens OX=9606 GN=PEF1 PE=1 SV=1	0	10.173	8	2	19	2	284	30.4	6.54	43.51	2	0				0	4.89196e+06	4.14482e+06	5.88615e+06	3851895	951093	5.29448e+06	3.84242e+06	4.07e+06	3818306	2437254	2.58349e+06	2.97981e+06	5.93069e+06	6.18117e+06	4035830	3910565	4475911	2.706e+06	3694614	4.20012e+06	4491640	3788997	3.93054e+06	3.21029e+06	1749555	1.5034e+06	1.89978e+06	1.33501e+06
High	Master Protein	P06454	Prothymosin alpha OS=Homo sapiens OX=9606 GN=PTMA PE=1 SV=2	0	28.673	13	2	18	2	111	12.2	3.78	54.8	2	0				0	2.41434e+06	1.91741e+06	2.6268e+06					889838	968031				1.69375e+06		1.36169e+06			755121							6.37128e+06	7.83986e+06	6.09316e+06	3.06777e+06	1.98116e+06	1.137e+06
High	Master Protein	Q9C005	Protein dpy-30 homolog OS=Homo sapiens OX=9606 GN=DPY30 PE=1 SV=1	0	42.458	36	2	131	2	99	11.2	4.88	372.7	2	0				0	2.33858e+06	5.76509e+06	1.62679e+06	3.7672e+06	2.22635e+06	19361229	2.45121e+06	875812	2.7746e+06	2.25984e+06	1260207	904111	1.45671e+06	2.52514e+06	1.761e+06	1.54902e+06	4.19307e+06	1.10727e+06	2.55197e+06	289733	2.28976e+06	907079	2.70362e+06	831180	3.17415e+06	1.01521e+06	5.22998e+06	1.46916e+06	320743	1.51903e+06
High	Master Protein	Q02818	Nucleobindin-1 OS=Homo sapiens OX=9606 GN=NUCB1 PE=1 SV=4	0	56.539	21	8	99	8	461	53.8	5.25	254.27	8	0				0	6.6311e+06	9.18758e+06	9367519	9.40082e+06	9.05739e+06	1.2545e+07	1.1985e+07	1.16968e+07	1.27541e+07	8214544	6.29801e+06	5261312	7.14192e+06	5.01823e+06	8.54744e+06	5.60234e+06	1.52934e+07	5.53202e+06	1.32673e+07	1.11076e+07	16777053	1.17099e+07	8.70489e+06	4.70173e+06	5.77174e+06	4.75392e+06	4833789	2.69703e+06	2.61318e+06
High	Master Protein	Q96K17	Transcription factor BTF3 homolog 4 OS=Homo sapiens OX=9606 GN=BTF3L4 PE=1 SV=1	0	17.688	23	2	20	2	158	17.3	6.35	38.25	2	0	212575	402981	318392	311316	3170187	2.65646e+06	2.879e+06	2.3589e+06	2.0303e+06	2.27242e+06	2.64156e+06		2.28591e+06		1.8301e+06	1.69643e+06	2.62343e+06	3.20809e+06	3.23775e+06	2549134	2.78238e+06	1.93375e+06	3.34105e+06	3.64091e+06	5.3984e+06	2.23057e+06	3.36637e+06	2.9336e+06	1.46481e+06	1.77274e+06	1.49095e+06	1.32796e+06
High	Master Protein	P07478	Trypsin-2 OS=Homo sapiens OX=9606 GN=PRSS2 PE=1 SV=1	0	32.328	16	3	99	2	247	26.5	4.92	314.58	3	1	1.00739e+06	1.48183e+06	1.95549e+06	1.48157e+06	1.50061e+07	13062497		2.83289e+06	4.03609e+06	4.15884e+06	6251697	5.86065e+06	7.8077e+06	7.21734e+06	2.47625e+06	3057017	10373351		7.68979e+06	6135849	4035901	3183297	3160482	9603395	9.17314e+06	8.02477e+06	8802146	9.76409e+06	10283566	8918798	1.1801e+07	6.17283e+06	5.42041e+06	4.39613e+06
High	Master Protein	Q96CT7	Coiled-coil domain-containing protein 124 OS=Homo sapiens OX=9606 GN=CCDC124 PE=1 SV=1	0	12.433	18	3	30	3	223	25.8	9.54	65.22	3	0	173777		302722	238250	5.09234e+06	2299005		1.82817e+06	2.23679e+06	3.7989e+06	3.03171e+06	3.87113e+06	2.9257e+06	1.71786e+06	1.5355e+06	1.76285e+06	3.32851e+06	3.70742e+06	3.33442e+06	2.41654e+06	3516878	2.76715e+06	3516618	2.45276e+06	4265954	3001414	4.30093e+06	3154080	2.40736e+06	2.58626e+06	1.98396e+06	1.40343e+06	862365
High	Master Protein	Q15274	Nicotinate-nucleotide pyrophosphorylase [carboxylating] OS=Homo sapiens OX=9606 GN=QPRT PE=1 SV=3	0	69.629	39	6	49	6	297	30.8	6.21	113.28	6	0		213546	182820	198183										1.22264e+06	1.01137e+06				1.55943e+06	1.67166e+06	1.87079e+06	1.25503e+06	798626			1.53786e+06			860931	830857	1555314	781032
High	Master Protein	Q9BRK5	45 kDa calcium-binding protein OS=Homo sapiens OX=9606 GN=SDF4 PE=1 SV=1	0	69.02	36	7	106	7	362	41.8	4.86	376.79	7	0				0	3.47786e+07	21275031	1.48071e+07	16425952	9.97424e+06	1.3953e+07	1.13866e+07	1.90648e+07	14826382	9.2583e+06	1.19174e+07	7888056	1.17232e+07	1.374e+07	1.73674e+07	1.46764e+07	1.83056e+07	7.58086e+06	1.79826e+07	1.39253e+07	14375448	5934317	1.36987e+07	2.30462e+07	1.16269e+07	12226049	8.97716e+06	5.14033e+06	1.01762e+06	2.09136e+06
High	Master Protein	P14927	Cytochrome b-c1 complex subunit 7 OS=Homo sapiens OX=9606 GN=UQCRB PE=1 SV=2	0	20.948	25	3	18	3	111	13.5	8.78	35.53	3	0				0	4850040	4609323	6563989	3.39922e+06	2.7822e+06	4.18014e+06	4094039	5146036	4.82974e+06		2.60727e+06		4774181		4543676	4.00383e+06	3.21395e+06	4.72568e+06	5361257			3.56997e+06		3759264	2.51708e+06	3997949	2.47344e+06	1.91328e+06
High	Master Protein	P52815	Large ribosomal subunit protein bL12m OS=Homo sapiens OX=9606 GN=MRPL12 PE=1 SV=2	0	23.081	17	4	88	4	198	21.3	8.87	227.3	4	0	860173	1.96236e+06	1.86761e+06	1.56338e+06	2.14854e+07	1.61276e+07	1.78156e+07	1.86137e+07	1.67599e+07	20221410	9.6519e+06	1.01195e+07	1.17289e+07	9302807	5.35555e+06	2.23451e+06	14309590	1.84087e+07	2.04921e+07	1.41663e+07	14038001	1.35727e+07	1.99219e+07	8.96925e+06	1.09776e+07	9.3721e+06	9.49413e+06	9.48635e+06	7.69424e+06	5721897	6.8843e+06	3.52679e+06	720422	1.42238e+06
High	Master Protein	Q14011	Cold-inducible RNA-binding protein OS=Homo sapiens OX=9606 GN=CIRBP PE=1 SV=1	0	13.711	24	3	24	3	172	18.6	9.51	37.78	3	0		117600		117600		1.96171e+06						966233		83994.9	68731.3						1.44142e+06	843641	963543		348745			254203	3.45833e+06	4.03901e+06	2.93876e+06	3.43878e+06	599366
High	Master Protein	Q9H361	Polyadenylate-binding protein 3 OS=Homo sapiens OX=9606 GN=PABPC3 PE=1 SV=2	0	75.944	16	11	694	1	631	70	9.67	1943.83	11	0				0	3.38908e+06	2.9965e+06		3.09791e+06	2.89523e+06	2.89047e+06	1.88207e+06		1.44786e+06		843405	1.11091e+06	2.36742e+06	2.50459e+06	2.49685e+06		2648841		2.03487e+06		2.33568e+06	1.43011e+06	1.25148e+06		1.27145e+06		1.30575e+06	1.12406e+06
High	Master Protein	P37235	Hippocalcin-like protein 1 OS=Homo sapiens OX=9606 GN=HPCAL1 PE=1 SV=3	0	15.309	22	4	89	4	193	22.3	5.35	199.01	4	0	1.563e+06	2.51716e+06	5.45166e+06	3.17727e+06	6.05797e+06	5.65644e+06	7034480		4073231	5981261	6.22102e+06	4110526	3.90271e+06	6.22236e+06	3.77006e+06	5770335		7071365	6.13877e+06	5.87627e+06	5759964	3.59443e+06	7140434	4.07719e+06	5470148	5.41045e+06		5.33478e+06	5558819	4249428	4397420	1.72606e+06	2.65184e+06	2.76995e+06
High	Master Protein	P10451	Osteopontin OS=Homo sapiens OX=9606 GN=SPP1 PE=1 SV=1	0	47.305	25	4	41	4	314	35.4	4.58	113.05	4	0				0																									8.20141e+06	10293002	6.79342e+06	4.68511e+06
High	Master Protein	Q06136	3-ketodihydrosphingosine reductase OS=Homo sapiens OX=9606 GN=KDSR PE=1 SV=1	0	14.94	8	2	48	2	332	36.2	7.12	132.82	2	0				0	4319824	3.40011e+06	3.49323e+06	2.07701e+06	1.64459e+06	3.92898e+06	3.32166e+06	2.26235e+06	2475218	2.25036e+06	2.208e+06		2.96534e+06	4731723	5946379	2.99237e+06	3.7768e+06		1.87479e+06	4.28969e+06	4654577	3.53867e+06	3.01032e+06	4.05266e+06	1.92308e+06	720623	2608299
High	Master Protein	P82673	Small ribosomal subunit protein mS35 OS=Homo sapiens OX=9606 GN=MRPS35 PE=1 SV=1	0	13.933	10	2	10	2	323	36.8	8.24	9.94	2	0				0										1.85245e+06					1885524					3.42501e+06				3.43118e+06	1534991	624746	1.09677e+06
High	Master Protein	Q8WW33	Gametocyte-specific factor 1 OS=Homo sapiens OX=9606 GN=GTSF1 PE=1 SV=2	0	8.497	15	2	10	2	167	19.3	6.51	21.67	2	0				0																									1.13624e+06	1.30239e+06	1.76309e+06
High	Master Protein	Q02338	D-beta-hydroxybutyrate dehydrogenase, mitochondrial OS=Homo sapiens OX=9606 GN=BDH1 PE=1 SV=3	0	58.544	11	2	80	2	343	38.1	8.95	338.57	2	0	397622	698632	653186	583147		6.4785e+06	6.83992e+06		2.78946e+06	5.79127e+06							5.98804e+06	4983615				4.50912e+06	3.44172e+06	5055888	4.51551e+06				2385589		2.82147e+06	1.66394e+06
High	Master Protein	Q96C90	Protein phosphatase 1 regulatory subunit 14B OS=Homo sapiens OX=9606 GN=PPP1R14B PE=1 SV=3	0	26.623	32	2	70	2	147	15.9	4.86	202.71	2	0	232018	776930		504474	3500561	3.0858e+06	3.12026e+06	2381914	1.53624e+06	2.8233e+06		5.47143e+06	2.35139e+06		1.17611e+06	1.36134e+06	2475796	2.28915e+06	5.5907e+06	5.91424e+06	5.0036e+06	1.79876e+06	2.06477e+06	2149387			2211476	2.97633e+06	1.94901e+06	1.80609e+06	3385246	889232
High	Master Protein	Q9Y5X3	Sorting nexin-5 OS=Homo sapiens OX=9606 GN=SNX5 PE=1 SV=1	0	64.494	31	10	173	10	404	46.8	6.76	420.81	10	0	5.84022e+06	6.58773e+06	7.1671e+06	6.53168e+06	1.8147e+07	6.7287e+06	14981490	1.04167e+07	7.32591e+06	1.62357e+07	1.11888e+07	1.33297e+07	9.32411e+06	9.00025e+06	1.45361e+06	7.02965e+06	8.25388e+06	1.65196e+07	17867891	6.05731e+06	9.96558e+06	1.69334e+07	1.62187e+07	1.27184e+07	2.14694e+07	1.01143e+07	8.74412e+06	1.00872e+07	1.08455e+07	8.50645e+06	8.54592e+06	8.48347e+06	6.68719e+06	5.0001e+06
High	Master Protein	Q92597	Protein NDRG1 OS=Homo sapiens OX=9606 GN=NDRG1 PE=1 SV=1	0	28.048	10	2	53	2	394	42.8	5.82	164.68	2	0	1.86755e+06	895824	2.11109e+06	1.62482e+06													2.35795e+06		1719454		1.63659e+06		1.93806e+06						3.63319e+06	5.37999e+06	2.13163e+06	3.52812e+06		2.05621e+06
High	Master Protein	P30049	ATP synthase subunit delta, mitochondrial OS=Homo sapiens OX=9606 GN=ATP5F1D PE=1 SV=2	0	12.955	14	2	44	2	168	17.5	5.49	122.76	2	0	2.12945e+06	3.76027e+06	4.77458e+06	3.55476e+06		9320682	12519057	3.87617e+06	7.36673e+06						4.49228e+06			114329	3.19723e+06	7.04383e+06	7.96136e+06	4.86386e+06	1.8455e+06						8.37139e+06	1.07346e+07	8.30442e+06	7075319	3.88967e+06	2.99303e+06
[truncated: 216 more columns]

## Sheet: SuppT2
PG.Pvalue	PG.Cscore	PG.ProteinAccessions	Protein Accession Number	PG.Genes	PG.ProteinDescriptions	PG.ProteinNames	PG.AvgLog2Quantity	Bortezomib-1	Bortezomib-2	Bortezomib-3	Bortezomib-4	Hydroxyquinone-1	Hydroxyquinone-2	Hydroxyquinone-3	Hydroxyquinone-4	Combination-1	Combination-2	Combination-3	Combination-4	Control-1	Control-2	Control-3	Control-4	Total Ion Intensities:	4.24203e+08	5.90601e+08	5.4788e+08	3.56672e+08	4.60238e+08	4.30918e+08	5.00639e+08	2.48524e+08	2.60377e+08	1.70001e+08	3.17114e+08	4.37207e+08	3.22398e+08	3.74949e+08	2.67464e+08	3.27131e+08	Normalized & Zero filled Data:	Bortezomib-1	Bortezomib-2	Bortezomib-3	Bortezomib-4	Hydroxyquinone-1	Hydroxyquinone-2	Hydroxyquinone-3	Hydroxyquinone-4
8.88611e-21	56.8575	P68104	P68104	EEF1A1	Elongation factor 1-alpha 1	EF1A1_HUMAN	24.0416	21466012	30160660	26147404	18426074	23352736	20816442	25469764	10147101	11235787	5965243	13788025	22505736	16929100	20754806	13275988	16430992																			0.0506032	0.0510677	0.0477247	0.0516612	0.0507406	0.0483072	0.0508745	0.0408294
3.52243e-16	52.8361	P06899	P06899	H2BC11	Histone H2B type 1-J	H2B1J_HUMAN	23.8125	16729322	21513660	15751037	14001773	23126766	20208002	19979064	11978066	9778391	6.38695e+06	14015637	19372336	13100749	16580016	10681350	14100369																			0.0394371	0.0364267	0.0287491	0.0392568	0.0502496	0.0468953	0.0399071	0.0481968
4.39351e-14	50.7736	P04908;Q7L7L0;Q93077	Q93077	H2AC4;H2AC25;H2AC6	Histone H2A type 1-B/E;Histone H2A type 3;Histone H2A type 1-C	H2A1B_HUMAN;H2A3_HUMAN;H2A1C_HUMAN	23.1985	11003758	17370038	15207531	10009892	14624054	14733198	13943443	6606247	6934736	3.80696e+06	7224304	12924458	7.16115e+06	9610645	6.54039e+06	8481082																			0.0259398	0.0294108	0.0277571	0.0280647	0.031775	0.0341903	0.0278513	0.0265819
1.51898e-19	55.8354	P60709	P60709	ACTB	Actin, cytoplasmic 1	ACTB_HUMAN	23.0663	10042890	14174348	12045447	9209832	12097746	10594037	12584007	6.05044e+06	5780999	3.81761e+06	8017469	11123079	8297019	9622461	6.13213e+06	8444911																			0.0236747	0.0239999	0.0219856	0.0258216	0.0262859	0.0245848	0.0251359	0.0243455
2.47087e-17	53.9031	P62805	P62805	H4C1	Histone H4	H4_HUMAN	23.2151	9574783	16424878	17431506	9376590	13698274	11837205	14379523	6.8048e+06	8.2187e+06	3.74848e+06	8255990	12320815	8674698	10551381	6913155	8.07967e+06																			0.0225712	0.0278104	0.0318163	0.0262891	0.0297635	0.0274698	0.0287223	0.0273808
1.92729e-17	54.0007	P02768	P02768	ALB	Albumin	ALBU_HUMAN	22.3801	6372950	6.07208e+06	8.06045e+06	4.27447e+06	5826769	5.4862e+06	10265744	4.45307e+06	5.08739e+06	3738739	5.40439e+06	4.86878e+06	4.07915e+06	4045738	4.99599e+06	7.72563e+06																			0.0150233	0.0102812	0.0147121	0.0119843	0.0126603	0.0127314	0.0205053	0.0179181
1.6585e-10	46.7526	P68431;Q71DI3	Q71DI3	H3C1;H3C15	Histone H3.1;Histone H3.2	H31_HUMAN;H32_HUMAN	22.4148	6.98072e+06	9074795	9878764	5799364	6.09797e+06	6.51838e+06	7.55143e+06	4.02582e+06	3.32978e+06	2.98322e+06	4865301	6185115	5085462	6394805	4146949	5.16505e+06																			0.0164561	0.0153654	0.0180309	0.0162597	0.0132496	0.0151267	0.0150836	0.0161989
6.0676e-23	58.5712	P04406	P04406	GAPDH	Glyceraldehyde-3-phosphate dehydrogenase	G3P_HUMAN	21.79	3.93843e+06	6.15966e+06	5735846	3.70394e+06	4802583	4.14887e+06	5.43678e+06	2.22934e+06	2.82026e+06	1420762	2.98438e+06	4.33179e+06	3.47132e+06	4.10196e+06	2.7624e+06	3524571																			0.00928429	0.0104295	0.0104692	0.0103847	0.010435	0.00962798	0.0108597	0.00897031
9.63166e-17	53.3623	P16402	P16402	H1-3	Histone H1.3	H13_HUMAN	21.6341	3.79368e+06	4.64657e+06	6.10154e+06	3.62248e+06	3.3e+06	3.64583e+06	4229362	2.69337e+06	1679559	1840561	2.68795e+06	3714567	3.08251e+06	3.76408e+06	2.41324e+06	3.43677e+06																			0.00894308	0.00786752	0.0111367	0.0101563	0.0071702	0.00846061	0.00844792	0.0108375
2.92393e-17	53.8368	A0A804HL54;P41252	P41252	IARS1	isoleucine--tRNA ligase;Isoleucine--tRNA ligase, cytoplasmic	A0A804HL54_HUMAN;SYIC_HUMAN	21.7146	3.81387e+06	6.00067e+06	5.84046e+06	3.48546e+06	4722447	4.10909e+06	4759641	2.28696e+06	2.7141e+06	1.39597e+06	2935706	4.04072e+06	3.14383e+06	3.56661e+06	2.55561e+06	3.05595e+06																			0.00899068	0.0101603	0.0106601	0.0097722	0.0102609	0.00953568	0.00950713	0.00920215
2.77005e-20	56.4525	P14618	P14618	PKM	Pyruvate kinase PKM	KPYM_HUMAN	21.6056	3.83256e+06	5.7238e+06	5.01887e+06	3284901	4.7015e+06	3.925e+06	4614323	2.00952e+06	2332334	1.18534e+06	2.72445e+06	3.96191e+06	2.7986e+06	3.36031e+06	2252672	2.95606e+06																			0.00903473	0.00969149	0.00916054	0.00920988	0.0102154	0.00910846	0.00921686	0.00808582
1.36698e-17	54.135	P06733	P06733	ENO1	Alpha-enolase	ENOA_HUMAN	21.3404	3.2948e+06	4651870	3.91486e+06	2.71782e+06	3.62172e+06	3.40485e+06	3.83152e+06	1.73326e+06	2029081	1.04863e+06	2146863	3.28316e+06	2.33754e+06	2.85952e+06	1.85357e+06	2.4602e+06																			0.00776704	0.0078765	0.00714547	0.00761994	0.00786924	0.00790138	0.00765326	0.00697422
4.98441e-10	46.1504	K7ENJ4	K7ENJ4	ATP5F1A	ATP synthase subunit alpha, mitochondrial (Fragment)	K7ENJ4_HUMAN	21.274	2507083	3.85023e+06	2332607	2.50679e+06	4248995	3.75212e+06	3.59824e+06	1.69594e+06	2.18417e+06	1.24095e+06	2243227	3.08825e+06	2372094	2.74605e+06	1.78933e+06	2.43232e+06																			0.0059101	0.00651917	0.00425752	0.00702828	0.00923217	0.00870727	0.0071873	0.00682403
4.5433e-14	50.7586	A0A494C0R8	94C0R8	CLUH	Clustered mitochondria protein homolog	A0A494C0R8_HUMAN	21.0981	2.70737e+06	4.05916e+06	3.72049e+06	2.3409e+06	2.75398e+06	2.41103e+06	3186285	1.54436e+06	1.6417e+06	1.09237e+06	1.89024e+06	2.58911e+06	2.18168e+06	2.22712e+06	1.50861e+06	2.0646e+06																			0.00638225	0.00687292	0.00679071	0.00656319	0.00598382	0.00559511	0.00636443	0.00621412
6.32129e-20	56.155	P11142	P11142	HSPA8	Heat shock cognate 71 kDa protein	HSP7C_HUMAN	20.9626	2.4692e+06	3.44696e+06	3.43032e+06	2.12718e+06	2.30567e+06	2.17903e+06	2.56718e+06	1.29118e+06	1.57734e+06	960359	1.84726e+06	2.33316e+06	1.91548e+06	2.21209e+06	1.63323e+06	1.97844e+06																			0.0058208	0.00583637	0.00626109	0.00596397	0.00500973	0.00505671	0.0051278	0.00519538
4.40695e-20	56.2854	P25705	P25705	ATP5F1A	ATP synthase subunit alpha, mitochondrial	ATPA_HUMAN	21.0988	2738092	3977492	4.03756e+06	2.40042e+06	3.00577e+06	2665780	3.3631e+06	1.44407e+06	1.59096e+06	877707	1.83765e+06	2.84918e+06	1.92863e+06	2.34473e+06	1.58354e+06	1947420																			0.00645467	0.00673465	0.00736943	0.00673004	0.0065309	0.00618629	0.00671762	0.00581058
1.40721e-18	55.0073	P62979	P62979	RPS27A	Ubiquitin-ribosomal protein eS31 fusion protein	RS27A_HUMAN	20.9846	2.65446e+06	3198479	3.40935e+06	2375994	2.30858e+06	2.52314e+06	2.3417e+06	1.54779e+06	1447263	1266737	1.91428e+06	2.67429e+06	1.75212e+06	1.97329e+06	1.36973e+06	1.82773e+06																			0.00625751	0.00541563	0.00622282	0.00666157	0.00501607	0.00585526	0.00467743	0.00622794
1.19808e-16	53.2745	P07437	P07437	TUBB	Tubulin beta chain	TBB5_HUMAN	20.6156	1731802	2495409	1671102	1.59476e+06	2.68245e+06	2.56646e+06	2458084	1.01769e+06	1.20625e+06	676484	1.22193e+06	2099511	1.52706e+06	1.76478e+06	1.05851e+06	1.66467e+06																			0.00408248	0.0042252	0.00305013	0.00447124	0.0058284	0.00595579	0.00490989	0.00409493
1.10219e-20	56.7812	P08238	P08238	HSP90AB1	Heat shock protein HSP 90-beta	HS90B_HUMAN	20.826	2108340	3.10303e+06	3087546	1.90454e+06	2.27079e+06	2.37163e+06	2.53646e+06	1272611	1.35342e+06	861683	1.61962e+06	2192501	1.71341e+06	1.91635e+06	1.36905e+06	1.63316e+06																			0.00497012	0.00525402	0.00563545	0.00533976	0.00493395	0.00550367	0.00506644	0.00512067
3.8133e-19	55.496	P23528	P23528	CFL1	Cofilin-1	COF1_HUMAN	20.7243	2.58205e+06	3.20143e+06	2.92531e+06	1.88538e+06	1.98267e+06	1.87848e+06	2251896	1.10888e+06	1.14943e+06	693434	1354571	2.10515e+06	1.63908e+06	1.94359e+06	1.33843e+06	1.60081e+06																			0.00608683	0.00542063	0.00533934	0.00528604	0.00430792	0.00435926	0.00449804	0.00446187
8.85539e-21	56.8587	P04075	P04075	ALDOA	Fructose-bisphosphate aldolase A	ALDOA_HUMAN	20.574	1610745	1.79247e+06	1.99673e+06	1.43734e+06	1.85146e+06	1.94998e+06	2.1986e+06	1.28942e+06	1.13733e+06	895626	1.54723e+06	2092215	1.48981e+06	1.69707e+06	1.13853e+06	1.5429e+06																			0.00379711	0.00303499	0.00364447	0.00402987	0.00402283	0.00452517	0.00439159	0.00518832
2.61413e-20	56.4732	P07900	P07900	HSP90AA1	Heat shock protein HSP 90-alpha	HS90A_HUMAN	20.7026	2.37939e+06	3.25901e+06	3.26794e+06	1.88555e+06	1.95881e+06	1.91579e+06	2282350	1.07523e+06	1.21246e+06	735560	1.41206e+06	1883000	1520664	1.72405e+06	1.32298e+06	1.42879e+06																			0.00560909	0.00551813	0.0059647	0.00528651	0.00425607	0.00444585	0.00455887	0.00432648
4.30873e-17	53.6834	P68363	P68363	TUBA1B	Tubulin alpha-1B chain	TBA1B_HUMAN	20.6181	1.64239e+06	2578158	2.4301e+06	1.49112e+06	2360905	2.17116e+06	2.37971e+06	1072621	1.34632e+06	755162	1.35733e+06	1.91386e+06	1.42863e+06	1.65302e+06	1.15503e+06	1400501																			0.0038717	0.00436531	0.00443547	0.00418067	0.00512975	0.00503845	0.00475335	0.00431596
3.51572e-19	55.5261	P10809	P10809	HSPD1	60 kDa heat shock protein, mitochondrial	CH60_HUMAN	20.5343	1.67394e+06	2.38188e+06	2.1245e+06	1.49927e+06	2.23965e+06	2084788	2.11288e+06	1.1313e+06	1.10522e+06	687185	1.37589e+06	1.84419e+06	1.29759e+06	1.57921e+06	1.02847e+06	1389357																			0.00394608	0.00403298	0.00387768	0.00420352	0.00486629	0.00483802	0.00422036	0.00455207
1.07114e-16	53.3196	P04264	P04264	KRT1	Keratin, type II cytoskeletal 1	K2C1_HUMAN	21.0928	2.04665e+06	3.75759e+06	3170681	1.69212e+06	4.09595e+06	2.94835e+06	4613828	2.01998e+06	2068763	1720185	2.30005e+06	2.52608e+06	1.26937e+06	1.51086e+06	1.54799e+06	1374071																			0.0048247	0.00636232	0.00578719	0.00474419	0.00889964	0.00684203	0.00921587	0.00812792
3.01582e-21	57.2372	P68371	P68371	TUBB4B	Tubulin beta-4B chain	TBB4B_HUMAN	20.5011	1.64369e+06	2.43107e+06	2.10249e+06	1.41999e+06	2.3677e+06	1975399	2.23236e+06	937650	1.16295e+06	565373	1.25336e+06	1922286	1.33491e+06	1.5783e+06	1.048e+06	1.35467e+06																			0.00387478	0.00411626	0.0038375	0.00398123	0.00514451	0.00458417	0.00445902	0.00377287
1.06865e-16	53.3205	P00338	P00338	LDHA	L-lactate dehydrogenase A chain	LDHA_HUMAN	20.53	2.21572e+06	3.06259e+06	2.71564e+06	1648882	1.5292e+06	1.56316e+06	2.05497e+06	883256	1.0854e+06	579520	1.21431e+06	1.76084e+06	1.46236e+06	1.6504e+06	1.32144e+06	1.34881e+06																			0.00522326	0.00518554	0.00495664	0.00462297	0.00332262	0.00362751	0.00410469	0.00355401
2.22349e-19	55.6954	P22626	P22626	HNRNPA2B1	Heterogeneous nuclear ribonucleoproteins A2/B1	ROA2_HUMAN	20.3688	1.75538e+06	1.75728e+06	1.70871e+06	1.29622e+06	1.47772e+06	1512591	1.72073e+06	1137773	904160	813329	1.34443e+06	1.67231e+06	1303433	1.47052e+06	1.05356e+06	1277988																			0.00413807	0.00297542	0.00311878	0.00363421	0.00321077	0.00351016	0.00343706	0.00457812
2.96562e-09	45.1317	A0A2R8YD45;A0A804HJ17;O14773	O14773	TPP1	Tripeptidyl peptidase 1;Tripeptidyl-peptidase 1;Tripeptidyl-peptidase 1	A0A2R8YD45_HUMAN;A0A804HJ17_HUMAN;TPP1_HUMAN	19.9393	1.3686e+06	2.19455e+06	2.54118e+06	1.34381e+06	964974	929454	636186	508493	817472	380858	624080	773377	1.21228e+06	1.38035e+06	1.16679e+06	1.24768e+06																			0.00322629	0.0037158	0.00463821	0.00376763	0.00209669	0.00215692	0.00127075	0.00204605
1.55642e-20	56.6585	P11021	P11021	HSPA5	Endoplasmic reticulum chaperone BiP	BIP_HUMAN	20.4069	1.58867e+06	2.33743e+06	2497825	1471530	1.70873e+06	1.64288e+06	1.90233e+06	1.026e+06	967738	667513	1.18676e+06	1.55094e+06	1254170	1408719	1.00685e+06	1.23121e+06																			0.00374506	0.00395771	0.00455908	0.00412573	0.00371272	0.00381252	0.0037998	0.00412839
6.31571e-17	53.5312	P62937	P62937	PPIA	Peptidyl-prolyl cis-trans isomerase A	PPIA_HUMAN	20.398	1.43386e+06	2.27197e+06	2.31122e+06	1.23105e+06	2.01719e+06	1.74146e+06	2.07558e+06	883979	1.1247e+06	497827	1.23435e+06	1.82718e+06	1.26852e+06	1.53139e+06	1.01907e+06	1.18127e+06																			0.00338012	0.00384687	0.00421848	0.00345149	0.00438293	0.00404129	0.00414587	0.00355691
2.50463e-17	53.8977	Q06830	Q06830	PRDX1	Peroxiredoxin-1	PRDX1_HUMAN	20.3479	1.66895e+06	2.60155e+06	2.41499e+06	1.32902e+06	1.61132e+06	1.43116e+06	1.78516e+06	779122	1.04081e+06	526158	1.17062e+06	1.65006e+06	1.25865e+06	1.38337e+06	1.08347e+06	1.13463e+06																			0.00393431	0.00440492	0.00440788	0.00372618	0.00350105	0.00332119	0.00356577	0.00313499
0.00296185	34.5306	A0A2C9F2M6;Q8NGH8	Q8NGH8	OR56A4	Olfactory receptor family 56 subfamily A member 4;Olfactory receptor 56A4	A0A2C9F2M6_HUMAN;O56A4_HUMAN	19.1137	536959	775450	1.13243e+06	347366	639382	339053	118336	211422	870962	0	858598	830356	680897	553188	866966	1.12538e+06																			0.00126581	0.00131298	0.00206694	0.000973909	0.00138924	0.000786815	0.00023637	0.00085071
6.43905e-19	55.301	E7EQ64;P07477	P07477	PRSS1	Serine protease 1	E7EQ64_HUMAN;TRY1_HUMAN	20.3545	1.00042e+06	1.53083e+06	1.59875e+06	1.20801e+06	1.7298e+06	1.76544e+06	1.50682e+06	1037943	1.51973e+06	908218	1.31735e+06	1.59059e+06	1.36251e+06	1.28295e+06	1.35962e+06	1.12211e+06																			0.00235836	0.00259199	0.00291806	0.0033869	0.00375849	0.00409694	0.00300979	0.00417643
7.71906e-24	59.2527	Q32Q12	Q32Q12	NME1-NME2	Nucleoside diphosphate kinase	Q32Q12_HUMAN	20.2571	1.94403e+06	2.88298e+06	2.60196e+06	1.44027e+06	1.42166e+06	1.24641e+06	1595749	633331	842199	394995	901618	1532812	1.24726e+06	1.50138e+06	1.02541e+06	1.11317e+06																			0.00458279	0.00488144	0.00474915	0.0040381	0.00308898	0.00289246	0.00318742	0.00254837
0.00149543	35.2845	M0QYN5	M0QYN5	KLK4	Kallikrein related peptidase 4	M0QYN5_HUMAN	20.0768	1.04489e+06	1.81087e+06	1.12945e+06	37283.4	2.17623e+06	0	1771912	851918	1.51158e+06	0	1.59956e+06	1.68088e+06	1.46002e+06	1.56931e+06	1525921	1.10003e+06																			0.00246319	0.00306615	0.0020615	0.000104532	0.00472848	9.43421e-08	0.0035393	0.00342791
2.84625e-14	50.9665	P17066	P17066	HSPA6	Heat shock 70 kDa protein 6	HSP76_HUMAN	21.3491	3.52622e+06	5.4855e+06	5.03099e+06	2.34886e+06	2.22762e+06	1.73472e+06	1.95845e+06	1.76729e+06	3.44497e+06	2589272	4.57383e+06	6.15046e+06	1.04989e+06	2.23683e+06	3.42562e+06	1.08936e+06																			0.00831257	0.009288	0.00918266	0.00658551	0.00484015	0.00402564	0.00391189	0.00711113
7.02024e-20	56.1169	Q8WU39	Q8WU39	MZB1	Marginal zone B- and B1-cell-specific protein	MZB1_HUMAN	20.1978	1.05954e+06	1.48329e+06	1538386	1.02037e+06	1.87212e+06	1.93864e+06	1.77124e+06	1.12269e+06	839862	645202	1.14207e+06	1.64358e+06	1.02757e+06	1.21006e+06	785214	1.08318e+06																			0.00249772	0.00251149	0.00280789	0.0028608	0.00406772	0.00449887	0.00353795	0.00451742
7.76671e-19	55.2308	P35527	P35527	KRT9	Keratin, type I cytoskeletal 9	K1C9_HUMAN	20.5405	1.35277e+06	2577822	2.21017e+06	1.08576e+06	3.39823e+06	2.22311e+06	3.24674e+06	1.22728e+06	1.35574e+06	955799	1.50593e+06	1.85217e+06	704283	1.22965e+06	1.03875e+06	1.04663e+06																			0.00318896	0.00436474	0.00403405	0.00304414	0.00738364	0.005159	0.00648519	0.00493826
7.90177e-16	52.5027	Q8NBS9	Q8NBS9	TXNDC5	Thioredoxin domain-containing protein 5	TXND5_HUMAN	20.1193	1245021	1.57904e+06	1.68878e+06	1.07811e+06	1.49904e+06	1.55951e+06	1.78671e+06	953686	734681	631893	1.0336e+06	1.40026e+06	992298	1.13589e+06	728162	1.01955e+06																			0.00293497	0.00267361	0.0030824	0.00302268	0.00325711	0.00361904	0.00356885	0.0038374
3.38002e-17	53.7795	A0A7P0Z497;P23284	P23284	PPIB	Peptidyl-prolyl cis-trans isomerase;Peptidyl-prolyl cis-trans isomerase B	A0A7P0Z497_HUMAN;PPIB_HUMAN	20.2008	1.28271e+06	2.1911e+06	2040086	1.20106e+06	1.61342e+06	1.34978e+06	1.78247e+06	694446	983110	461409	1.09179e+06	1.56866e+06	1.12014e+06	1.27056e+06	971456	993696																			0.00302382	0.00370995	0.0037236	0.00336742	0.00350562	0.00313234	0.00356039	0.00279428
4.68679e-20	56.2632	A0A7I2V428;C9JLB1;P19338	P19338	NCL	Nucleolin	A0A7I2V428_HUMAN;C9JLB1_HUMAN;NUCL_HUMAN	20.0577	1.24915e+06	1.57895e+06	1.66011e+06	1.01538e+06	1.3361e+06	1394299	1625236	887018	690525	553586	981708	1.33026e+06	1.01396e+06	1.11381e+06	814795	987062																			0.0029447	0.00267347	0.00303007	0.00284683	0.00290306	0.00323565	0.00324632	0.00356914
3.09335e-16	52.8893	P10412	P10412	H1-4	Histone H1.4	H14_HUMAN	19.8844	850940	1.35863e+06	1.67646e+06	950870	986564	1.32374e+06	1.53302e+06	1.0699e+06	620018	756757	760866	1.04059e+06	776463	982991	548682	964551																			0.00200597	0.00230043	0.0030599	0.00266595	0.0021436	0.0030719	0.00306212	0.00430503
2.55403e-19	55.6443	O60814	O60814	H2BC12	Histone H2B type 1-K	H2B1K_HUMAN	19.8899	752167	1.47613e+06	1.35716e+06	916835	1.25124e+06	1.53448e+06	1500220	1.08293e+06	550338	632730	846220	1.33252e+06	771683	988033	528095	924420																			0.00177313	0.00249937	0.00247712	0.00257053	0.00271867	0.00356096	0.00299661	0.00435745
1.59923e-17	54.0737	A0A1B0GVI3;P13645	P13645	KRT10	Keratin, type I cytoskeletal 10;Keratin, type I cytoskeletal 10	A0A1B0GVI3_HUMAN;K1C10_HUMAN	20.1936	1.20022e+06	1.98759e+06	1.72512e+06	1.11336e+06	1538103	1.4151e+06	2.22875e+06	908572	1.11708e+06	845992	1379523	1.29718e+06	813304	757422	945198	919040																			0.00282934	0.00336536	0.00314873	0.00312153	0.00334197	0.00328393	0.0044518	0.00365587
8.00774e-21	56.8942	P31946	P31946	YWHAB	14-3-3 protein beta/alpha	1433B_HUMAN	19.8597	1.40331e+06	1.54786e+06	1.35609e+06	1.04472e+06	990927	860448	1116036	603564	648637	448991	946030	1079160	966876	1.13003e+06	871582	900251																			0.0033081	0.00262082	0.00247517	0.00292909	0.00215308	0.00199678	0.00222922	0.00242859
3.26927e-18	54.6872	B4DY08;G3V4W0	G3V4W0	HNRNPC	Heterogeneous nuclear ribonucleoprotein C;Heterogeneous nuclear ribonucleoprotein C (Fragment)	B4DY08_HUMAN;G3V4W0_HUMAN	19.8684	1.1551e+06	1.41056e+06	1.29771e+06	940811	1.14129e+06	1.07356e+06	1.28032e+06	752604	683480	420438	836399	1217963	958533	1.12048e+06	750306	895418																			0.00272298	0.00238835	0.00236861	0.00263775	0.00247978	0.00249133	0.00255737	0.00302829
8.96134e-14	50.4533	P15531	P15531	NME1	Nucleoside diphosphate kinase A	NDKA_HUMAN	19.9687	1.59423e+06	2.25915e+06	2027701	957047	793743	1.04257e+06	1.39001e+06	621020	746546	472723	870953	1.16756e+06	1022045	1.13174e+06	857223	850100																			0.00375818	0.00382518	0.003701	0.00268327	0.00172464	0.00241942	0.00277647	0.00249883
6.59582e-19	55.292	P13639	P13639	EEF2	Elongation factor 2	EF2_HUMAN	19.8472	1.17441e+06	1.58204e+06	1.64447e+06	978294	1.16096e+06	1.05926e+06	1.35384e+06	610410	628087	383673	826660	1.1129e+06	880418	989916	787453	848385																			0.00276851	0.00267869	0.00300152	0.00274284	0.00252253	0.00245815	0.00270422	0.00245614
2.80055e-10	46.4682	P16403	P16403	H1-2	Histone H1.2	H12_HUMAN	19.4877	717950	1.02209e+06	1.30821e+06	796481	692576	866796	865698	619524	363265	447685	694693	801594	673834	955827	605435	837848																			0.00169247	0.00173059	0.00238777	0.00223309	0.00150482	0.00201151	0.00172918	0.00249281
7.71906e-24	59.2527	P06576	P06576	ATP5F1B	ATP synthase subunit beta, mitochondrial	ATPB_HUMAN	19.8098	980753	1.62299e+06	1.51587e+06	908423	1.39139e+06	1.22082e+06	1.38077e+06	622093	719903	358572	752012	1.12588e+06	786079	922505	637682	801813																			0.00231199	0.00274804	0.0027668	0.00254695	0.00302321	0.00283306	0.00275801	0.00250315
9.9966e-16	52.4048	P26641	P26641	EEF1G	Elongation factor 1-gamma	EF1G_HUMAN	19.7184	1068496	1.30069e+06	1.39128e+06	888493	917077	973468	1.21022e+06	611540	605624	425147	748489	1.06118e+06	825292	929805	664021	795137																			0.00251883	0.00220232	0.00253939	0.00249107	0.00199262	0.00225906	0.00241734	0.00246069
2.42289e-21	57.3136	Q7KZF4	Q7KZF4	SND1	Staphylococcal nuclease domain-containing protein 1	SND1_HUMAN	19.7453	1.01013e+06	1.44e+06	1.43675e+06	905982	1.16912e+06	1.07124e+06	1.3007e+06	595717	647277	397953	726323	1.0269e+06	797154	882536	646381	789138																			0.00238124	0.0024382	0.00262239	0.0025401	0.00254026	0.00248595	0.00259808	0.00239702
1.77569e-17	54.0327	P02533	P02533	KRT14	Keratin, type I cytoskeletal 14	K1C14_HUMAN	20.1048	1.05326e+06	1.75336e+06	1.58935e+06	948941	1.53257e+06	1.2387e+06	2.27545e+06	1.01107e+06	963681	917917	1.3062e+06	1.41684e+06	722906	755639	808814	776377																			0.0024829	0.00296877	0.00290091	0.00266055	0.00332995	0.00287456	0.00454509	0.00406829
1.22201e-18	55.0605	P06748	P06748	NPM1	Nucleophosmin	NPM_HUMAN	19.7329	992122	1.02085e+06	838758	760160	1.18704e+06	1.09187e+06	1.22697e+06	715497	544114	475887	951083	1.42192e+06	910247	1.02466e+06	594815	773426																			0.00233879	0.00172849	0.00153092	0.00213126	0.00257919	0.00253382	0.0024508	0.00287898
5.73145e-15	51.6655	P0DOY2;P0DOY3	P0DOY3	IGLC2;IGLC3	Immunoglobulin lambda constant 2;Immunoglobulin lambda constant 3	IGLC2_HUMAN;IGLC3_HUMAN	19.2913	719313	859915	967772	691815	811486	832129	774419	567905	286299	328513	453470	594042	742310	851173	543465	770840																			0.00169568	0.001456	0.0017664	0.00193964	0.00176319	0.00193106	0.00154686	0.00228511
8.69523e-21	56.8651	P14625	P14625	HSP90B1	Endoplasmin	ENPL_HUMAN	19.7471	1.00772e+06	1376668	1.40226e+06	898969	1.13133e+06	1.01512e+06	1.19889e+06	652777	629038	414297	796226	1.03902e+06	808383	909625	684295	757717																			0.00237556	0.00233096	0.00255942	0.00252044	0.00245813	0.00235571	0.00239473	0.00262661
1.19508e-21	57.5588	E9PK01;P29692	P29692	EEF1D	Elongation factor 1-delta (Fragment);Elongation factor 1-delta	E9PK01_HUMAN;EF1D_HUMAN	19.6222	896737	1.17096e+06	1.1976e+06	765428	926413	866733	1.14803e+06	678766	546101	476149	739894	966258	747849	847970	602005	756604																			0.00211393	0.00198266	0.00218589	0.00214603	0.0020129	0.00201136	0.00229313	0.00273119
2.43605e-14	51.0353	Q8N1N4	Q8N1N4	KRT78	Keratin, type II cytoskeletal 78	K2C78_HUMAN	19.7142	662088	1.03059e+06	1.08499e+06	645481	1.50222e+06	1.27397e+06	1.68603e+06	790235	722175	765892	848037	938164	590301	614965	613542	751136																			0.00156078	0.00174499	0.00198035	0.00180974	0.00326401	0.00295641	0.00336775	0.00317971
4.53989e-12	48.603	P62851	P62851	RPS25	Small ribosomal subunit protein eS25	RS25_HUMAN	19.5736	936524	1210357	1.26248e+06	776572	1.0275e+06	858538	990968	529474	572225	314308	685937	952718	745268	875208	646601	740526																			0.00220772	0.00204936	0.0023043	0.00217728	0.00223253	0.00199235	0.0019794	0.00213047
3.57292e-10	46.3346	P02765	P02765	AHSG	Alpha-2-HS-glycoprotein	FETUA_HUMAN	18.8014	408537	299824	496128	338985	446091	460745	665102	370727	285676	396181	622968	504094	521510	466207	539271	740452																			0.00096307	0.000507659	0.000905543	0.000950413	0.000969262	0.00106922	0.0013285	0.00149171
1.78522e-17	54.0306	P31146	P31146	CORO1A	Coronin-1A	COR1A_HUMAN	19.5722	970448	1.14477e+06	1.33699e+06	788425	779179	764776	1.10542e+06	579192	509390	412642	746116	908039	742197	855449	626946	733616																			0.0022877	0.00193832	0.00244031	0.00221051	0.00169299	0.00177476	0.00220802	0.00233053
2.22448e-18	54.8339	P49411	P49411	TUFM	Elongation factor Tu, mitochondrial	EFTU_HUMAN	19.7034	1.02127e+06	1.55916e+06	1.42242e+06	880132	965564	886825	1.2522e+06	535208	643635	360009	761143	1.08009e+06	805091	940176	660933	730059																			0.00240751	0.00263995	0.00259622	0.00246762	0.00209797	0.00205799	0.0025012	0.00215355
3.89382e-21	57.1479	P60174	P60174	TPI1	Triosephosphate isomerase	TPIS_HUMAN	19.5779	907216	1253671	1.22043e+06	761070	836021	932957	1.09809e+06	558382	561786	413749	687130	934763	737127	821360	594074	729583																			0.00213864	0.0021227	0.00222755	0.00213381	0.0018165	0.00216505	0.00219338	0.00224679
3.08656e-17	53.8154	P35908	P35908	KRT2	Keratin, type II cytoskeletal 2 epidermal	K22E_HUMAN	19.8682	916950	1.48977e+06	1.27868e+06	994016	1.22819e+06	1.05854e+06	1.8008e+06	804516	866128	800958	1184340	1.00406e+06	552386	628468	743033	711624																			0.00216158	0.00252246	0.00233387	0.00278692	0.0026686	0.00245648	0.00359699	0.00323717
6.03277e-17	53.5495	P04792	P04792	HSPB1	Heat shock protein beta-1	HSPB1_HUMAN	19.5476	844755	1.19922e+06	966662	740541	1.00107e+06	1.03594e+06	1019987	544899	559878	404827	729431	973319	671869	814572	540885	710547																			0.00199139	0.0020305	0.00176437	0.00207626	0.00217511	0.00240404	0.00203737	0.00219254
2.28775e-16	53.0125	P07195	P07195	LDHB	L-lactate dehydrogenase B chain	LDHB_HUMAN	19.5877	1.00908e+06	1.45809e+06	1.3388e+06	803210	878109	862518	1112117	468931	618222	346762	656991	915924	731162	822087	644985	705765																			0.00237878	0.00246882	0.00244361	0.00225196	0.00190795	0.00200158	0.00222139	0.00188686
3.25116e-18	54.6893	A0A0C4DG17;A0A8V8TLA4;A0A8V8TMX1;C9J9K3;P08865	P08865	RPSA	Small ribosomal subunit protein uS2;Small ribosomal subunit protein uS2;40S ribosomal protein SA;40S ribosomal protein SA (Fragment);Small ribosomal subunit protein uS2	A0A0C4DG17_HUMAN;A0A8V8TLA4_HUMAN;A0A8V8TMX1_HUMAN;C9J9K3_HUMAN;RSSA_HUMAN	19.4642	772897	1.21182e+06	1.04055e+06	724611	986308	993534	1.01249e+06	460076	575907	302812	575101	885262	668903	795314	524336	702929																			0.001822	0.00205184	0.00189922	0.00203159	0.00214304	0.00230562	0.00202239	0.00185123
5.75543e-16	52.634	P00558	P00558	PGK1	Phosphoglycerate kinase 1	PGK1_HUMAN	19.4912	902527	1.24286e+06	1.17744e+06	730137	863044	811552	1.03641e+06	509828	516824	354844	666765	912692	671600	770096	538754	682221																			0.00212758	0.0021044	0.00214909	0.00204708	0.00187521	0.00188331	0.00207017	0.00205142
4.5181e-23	58.6696	P13796	P13796	LCP1	Plastin-2	PLSL_HUMAN	19.442	874926	1.21804e+06	1.09417e+06	747181	979973	821629	1.00398e+06	454575	547266	279910	591060	811292	639269	770215	572403	661748																			0.00206252	0.00206238	0.00199709	0.00209487	0.00212928	0.0019067	0.00200539	0.0018291
1.89715e-20	56.5879	Q14152	Q14152	EIF3A	Eukaryotic translation initiation factor 3 subunit A	EIF3A_HUMAN	19.3346	791508	961810	915977	695339	786103	760658	895048	488323	427023	331025	626406	784949	661825	736087	481739	644392																			0.00186587	0.00162853	0.00167186	0.00194952	0.00170804	0.0017652	0.00178781	0.00196489
1.91601e-16	53.0846	B5MDF5;P62826	P62826	RAN	GTP-binding nuclear protein Ran	B5MDF5_HUMAN;RAN_HUMAN	19.4779	928009	1.28607e+06	1.21763e+06	778984	983157	894406	953592	424315	484456	319201	601099	915114	672889	765177	580199	637858																			0.00218765	0.00217756	0.00222243	0.00218404	0.00213619	0.00207558	0.00190475	0.00170734
3.33924e-10	46.3718	C9JV77	C9JV77	AHSG	Alpha-2-HS-glycoprotein	C9JV77_HUMAN	18.7977	606225	533071	603364	312877	449784	419835	772537	364880	361497	333125	520257	431471	397968	308224	515692	622489																			0.00142909	0.000902591	0.00110127	0.000877213	0.000977285	0.000974281	0.0015431	0.00146819
1.25297e-18	55.0511	P60842	P60842	EIF4A1	Eukaryotic initiation factor 4A-I	IF4A1_HUMAN	19.3942	864375	1.40822e+06	1.36354e+06	742175	717619	609434	1.003e+06	374996	558270	237202	609406	824803	675650	767662	602369	612168																			0.00203764	0.00238438	0.00248876	0.00208084	0.00155923	0.00141427	0.00200343	0.00150889
8.8155e-18	54.3055	P18124	P18124	RPL7	Large ribosomal subunit protein uL30	RL7_HUMAN	19.1682	842686	1.09416e+06	1.03619e+06	651402	605273	603979	729590	350402	316824	261822	478883	627468	633661	716321	530812	602437																			0.00198652	0.00185263	0.00189127	0.00182634	0.00131513	0.00140161	0.00145732	0.00140993
1.01606e-13	50.3964	P14174	P14174	MIF	Macrophage migration inhibitory factor	MIF_HUMAN	19.5204	581811	859521	946503	558637	1.5499e+06	1.46601e+06	1.59206e+06	752522	562693	380931	605208	1255376	585422	697014	363505	601486																			0.00137154	0.00145533	0.00172757	0.00156625	0.0033676	0.00340208	0.00318005	0.00302796
1.36191e-14	51.2905	P62269	P62269	RPS18	Small ribosomal subunit protein uS13	RS18_HUMAN	19.1797	742001	1.01621e+06	1.07643e+06	635202	647625	612338	731975	367854	392981	249347	490024	668809	625380	733224	495518	595163																			0.00174916	0.00172063	0.00196472	0.00178091	0.00140715	0.00142101	0.00146208	0.00148015
7.88125e-16	52.5038	P29401	P29401	TKT	Transketolase	TKT_HUMAN	19.2291	737505	967947	959607	620372	732362	690399	839563	471233	415597	319957	540025	703912	554478	621132	471577	592884																			0.00173857	0.00163892	0.00175149	0.00173934	0.00159127	0.00160216	0.00167698	0.00189613
3.7798e-23	58.729	A0A6Q8PFJ0;P02545	P02545	LMNA	Lamin A/C;Prelamin-A/C	A0A6Q8PFJ0_HUMAN;LMNA_HUMAN	19.3346	783802	1.09669e+06	1.12147e+06	660425	693495	660305	938299	521531	480183	376778	621692	761504	581154	656387	485816	588724																			0.0018477	0.0018569	0.00204693	0.00185163	0.00150682	0.00153232	0.0018742	0.00209851
1.61545e-17	54.0697	P37837	P37837	TALDO1	Transaldolase	TALDO_HUMAN	19.1824	741227	951784	966972	607200	556885	575366	814537	426958	391069	311130	555204	715717	578710	664425	489167	587077																			0.00174734	0.00161155	0.00176494	0.00170241	0.00120999	0.00133521	0.00162699	0.00171798
2.18397e-19	55.702	Q02878	Q02878	RPL6	Large ribosomal subunit protein eL6	RL6_HUMAN	19.0463	669899	903098	914720	575487	528711	560492	726672	394060	310709	277819	414588	607300	568648	633852	439140	585894																			0.00157919	0.00152912	0.00166956	0.00161349	0.00114878	0.00130069	0.00145149	0.0015856
6.13264e-07	41.6733	Q9NQ39	Q9NQ39	RPS10P5	Putative ribosomal protein eS10-like	RS10L_HUMAN	18.7392	568292	413654	475268	454158	403341	417623	325855	300009	209998	324048	573181	626344	632849	581658	413317	581586																			0.00133967	0.000700395	0.000867467	0.00127332	0.000876374	0.000969147	0.000650877	0.00120716
8.81541e-19	55.1834	Q00839	Q00839	HNRNPU	Heterogeneous nuclear ribonucleoprotein U	HNRPU_HUMAN	19.3203	697713	997434	1.02811e+06	650373	867559	824488	974572	516802	447280	332239	585254	782064	581179	643147	464885	573826																			0.00164476	0.00168885	0.00187652	0.00182345	0.00188502	0.00191333	0.00194666	0.00207949
1.16421e-10	46.9423	A0A0U1RR32;A0A0U1RRH7;P0C0S8;P20671;Q96KK5;Q99878;Q9BTM1	Q9BTM1	hCG_2039566;;H2AC11;H2AC7;H2AC12;H2AC14;H2AJ	Histone H2A;Histone H2A;Histone H2A type 1;Histone H2A type 1-D;Histone H2A type 1-H;Histone H2A type 1-J;Histone H2A.J	A0A0U1RR32_HUMAN;A0A0U1RRH7_HUMAN;H2A1_HUMAN;H2A1D_HUMAN;H2A1H_HUMAN;H2A1J_HUMAN;H2AJ_HUMAN	19.1967	586491	1.01987e+06	1.09426e+06	602666	1.02396e+06	1111101	888128	478460	292966	200326	488870	851346	464288	636796	366106	572999																			0.00138257	0.00172683	0.00199727	0.00168969	0.00222484	0.00257845	0.00177399	0.0019252
3.20613e-21	57.2159	A0A7I2V2G2;P38646	P38646	HSPA9	Stress-70 protein, mitochondrial;Stress-70 protein, mitochondrial	A0A7I2V2G2_HUMAN;GRP75_HUMAN	19.103	638130	866719	858045	570300	719007	630461	741055	398391	391726	269052	513985	636581	543533	616090	445515	548064																			0.0015043	0.00146752	0.00156612	0.00159895	0.00156225	0.00146307	0.00148022	0.00160303
6.71525e-14	50.5835	Q9P015	Q9P015	MRPL15	Large ribosomal subunit protein uL15m	RM15_HUMAN	18.9156	521035	738827	531104	456953	597958	584414	679560	323415	345255	200182	470719	675546	563305	623018	437790	527365																			0.00122827	0.00125097	0.00096938	0.00128116	0.00129924	0.00135621	0.00135738	0.00130134
5.74534e-18	54.4709	P84103	P84103	SRSF3	Serine/arginine-rich splicing factor 3	SRSF3_HUMAN	19.135	617707	676170	697597	466995	672809	875754	885105	538479	426050	377918	560180	735592	512018	555196	394336	512647																			0.00145616	0.00114488	0.00127327	0.00130931	0.00146187	0.0020323	0.00176795	0.00216671
2.69661e-14	50.9904	A0A2R8Y811;P62263	P62263	RPS14	Small ribosomal subunit protein uS11 (Fragment);Small ribosomal subunit protein uS11	A0A2R8Y811_HUMAN;RS14_HUMAN	19.0788	643778	955690	981744	562194	591046	623060	748879	356667	431658	264904	479629	639953	523186	594435	422530	507030																			0.00151762	0.00161817	0.0017919	0.00157622	0.00128422	0.00144589	0.00149584	0.00143514
1.00119e-10	47.0226	P48723	P48723	HSPA13	Heat shock 70 kDa protein 13	HSP13_HUMAN	18.9334	653398	1.08102e+06	774484	581667	651538	823548	958327	439043	154776	168341	386464	685061	362062	563846	303447	507029																			0.00154029	0.00183038	0.0014136	0.00163082	0.00141565	0.00191115	0.00191421	0.0017666
1.11101e-16	53.3049	Q9BVA1	Q9BVA1	TUBB2B	Tubulin beta-2B chain	TBB2B_HUMAN	19.0447	585931	925683	836050	541243	765163	623903	827653	348536	411391	209166	493874	651969	495172	571982	400139	504398																			0.00138125	0.00156736	0.00152597	0.00151748	0.00166254	0.00144785	0.00165319	0.00140242
1.92604e-16	53.0824	A0A087WWU8	87WWU8	TPM3	Tropomyosin 3	A0A087WWU8_HUMAN	19.0583	665082	813940	877910	560210	554647	592442	729590	445732	371782	301601	516133	629958	502296	571083	417306	500861																			0.00156784	0.00137816	0.00160238	0.00157066	0.00120513	0.00137484	0.00145732	0.00179352
3.57629e-19	55.5198	P13647	P13647	KRT5	Keratin, type II cytoskeletal 5	K2C5_HUMAN	19.36	640449	1.01619e+06	842232	570826	921917	771188	1.16935e+06	583992	561954	564927	769286	755023	458731	488948	564140	498293																			0.00150977	0.0017206	0.00153726	0.00160043	0.00200313	0.00178964	0.00233571	0.00234984
0.00381238	34.223	A0A087WTA1;A0A0A0MR20;A0A590UJB1;E9PDN6;F5H107;Q9C0A0	Q9C0A0	CNTNAP4;CNTNAP4;;CNTNAP4;CNTNAP4;CNTNAP4	Contactin associated protein family member 4;Contactin associated protein family member 4;Contactin-associated protein-like 4;Contactin associated protein family member 4;Contactin associated protein family member 4;Contactin-associated protein-like 4	A0A087WTA1_HUMAN;A0A0A0MR20_HUMAN;A0A590UJB1_HUMAN;E9PDN6_HUMAN;F5H107_HUMAN;CNTP4_HUMAN	19.1331	883613	1.50825e+06	1.36041e+06	633719	413990	316040	899646	280998	499249	151601	520655	693428	636403	699562	629585	489881																			0.002083	0.00255376	0.00248304	0.00177676	0.000899513	0.000733411	0.001797	0.00113067
3.47672e-16	52.8415	P40926	P40926	MDH2	Malate dehydrogenase, mitochondrial	MDHM_HUMAN	18.9954	549535	794984	669968	516286	719628	689318	772644	367241	373656	255116	465438	655302	474866	555539	389793	486863																			0.00129545	0.00134606	0.00122284	0.00144751	0.0015636	0.00159965	0.00154332	0.00147769
4.47035e-20	56.2803	P09874	P09874	PARP1	Poly [ADP-ribose] polymerase 1	PARP1_HUMAN	19.0358	620221	907548	888552	527155	622989	623153	736264	378397	383181	263638	483819	624341	495668	556782	415172	486450																			0.00146209	0.00153665	0.0016218	0.00147799	0.00135362	0.00144611	0.00147065	0.00152258
2.90255e-15	51.9562	A0A2R8Y5S7;P35241	P35241	RDX	Radixin	A0A2R8Y5S7_HUMAN;RADI_HUMAN	18.9734	638311	876384	855556	526393	598105	552119	706358	361609	371926	256888	424092	590259	458185	522612	415774	479316																			0.00150473	0.00148388	0.00156158	0.00147585	0.00129956	0.00128126	0.00141091	0.00145503
2.52829e-16	52.9717	A0A8Q3WMA7;P23246	P23246	SFPQ	Splicing factor proline and glutamine rich;Splicing factor, proline- and glutamine-rich	A0A8Q3WMA7_HUMAN;SFPQ_HUMAN	18.8951	659528	693900	715037	497507	537352	485470	606401	359202	312349	219748	488992	597833	488392	563433	416270	479154																			0.00155474	0.00117491	0.0013051	0.00139486	0.00116755	0.0011266	0.00121125	0.00144534
1.05711e-16	53.3249	Q15084	Q15084	PDIA6	Protein disulfide-isomerase A6	PDIA6_HUMAN	19.0486	558029	771725	850819	532408	792360	812717	763812	426578	393159	288258	438040	669225	454363	551813	341905	479075																			0.00131548	0.00130668	0.00155293	0.00149271	0.00172163	0.00188601	0.00152567	0.00171645
1.17214e-16	53.2833	P50990	P50990	CCT8	T-complex protein 1 subunit theta	TCPQ_HUMAN	19.0087	668323	932675	940478	535998	589403	523904	691277	337894	398346	234574	495214	615767	480062	564976	429385	477068																			0.00157548	0.0015792	0.00171658	0.00150278	0.00128065	0.00121579	0.00138079	0.0013596
0.000836143	35.8613	H7BXH8	H7BXH8	HNRNPLL	Heterogeneous nuclear ribonucleoprotein L like (Fragment)	H7BXH8_HUMAN	19.1157	687350	912102	1.14779e+06	555840	514670	584634	942177	474304	447573	283855	462581	684349	519052	557491	400684	469030																			0.00162033	0.00154436	0.00209497	0.00155841	0.00111827	0.00135672	0.00188195	0.00190848
4.09266e-17	53.7038	P31939	P31939	ATIC	Bifunctional purine biosynthesis protein ATIC	PUR9_HUMAN	18.9606	552982	810046	753152	507086	752811	694216	748918	356731	393407	242720	406224	571148	444874	511984	373019	468341																			0.00130358	0.00137156	0.00137467	0.00142172	0.0016357	0.00161102	0.00149592	0.0014354
3.12888e-06	40.4621	Q58FF8	Q58FF8	HSP90AB2P	Putative heat shock protein HSP 90-beta 2	H90B2_HUMAN	19.1303	683838	980385	1137904	615079	875152	740757	615919	354559	461368	289265	494781	682921	550425	582373	312171	461273																			0.00161205	0.00165998	0.00207692	0.0017245	0.00190152	0.00171902	0.00123027	0.00142666
2.56068e-21	57.2943	Q15029	Q15029	EFTUD2	116 kDa U5 small nuclear ribonucleoprotein component	U5S1_HUMAN	18.9487	592779	914993	828121	538628	709477	646453	698058	309648	385622	214544	423991	586730	450832	513159	352638	458256																			0.00139739	0.00154926	0.0015115	0.00151015	0.00154154	0.00150018	0.00139433	0.00124595
6.75621e-20	56.1308	A0A0G2JIW1;P0DMV8;P0DMV9	P0DMV9	HSPA1B;HSPA1A;HSPA1B	Heat shock protein family A (Hsp70) member 1B;Heat shock 70 kDa protein 1A;Heat shock 70 kDa protein 1B	A0A0G2JIW1_HUMAN;HS71A_HUMAN;HS71B_HUMAN	19.2716	1.18583e+06	1.52166e+06	1.57748e+06	1.03005e+06	571379	551610	540068	286666	581343	371830	645869	847132	465444	503279	365510	457488																			0.00279544	0.00257645	0.00287925	0.00288794	0.00124149	0.00128008	0.00107876	0.00115347
6.89483e-22	57.7482	Q15365	Q15365	PCBP1	Poly(rC)-binding protein 1	PCBP1_HUMAN	18.9316	594461	868978	661754	525139	805191	701266	696597	323347	372575	203980	372207	637535	447911	544132	334406	454694																			0.00140136	0.00147135	0.00120785	0.00147233	0.00174951	0.00162738	0.00139141	0.00130107
6.05464e-20	56.1706	P09104	P09104	ENO2	Gamma-enolase	ENOG_HUMAN	18.7644	682145	796509	587984	495319	596944	737080	716770	225591	290681	100471	362111	733986	414040	560993	260675	451673																			0.00160806	0.00134864	0.0010732	0.00138872	0.00129703	0.00171049	0.00143171	0.000907723
3.63423e-19	55.5138	P61981	P61981	YWHAG	14-3-3 protein gamma	1433G_HUMAN	18.8281	613457	719173	638162	512384	455495	467205	555617	303755	288498	266809	442116	592471	475074	544641	398301	449990																			0.00144614	0.0012177	0.00116479	0.00143657	0.000989694	0.00108421	0.00110981	0.00122223
1.82059e-12	49.0479	O43790	O43790	KRT86	Keratin, type II cuticular Hb6	KRT86_HUMAN	19.4305	413591	886377	815385	513642	1.48243e+06	1.23114e+06	1.69274e+06	782726	620112	784420	780951	774958	417588	511216	369560	447848																			0.000974983	0.00150081	0.00148826	0.0014401	0.003221	0.00285701	0.00338115	0.0031495
1.14201e-16	53.2938	P46781	P46781	RPS9	Small ribosomal subunit protein uS4	RS9_HUMAN	18.8419	738399	1.02603e+06	981844	547716	442178	415398	570181	229867	293012	162436	366770	514782	524720	598705	455879	447174																			0.00174067	0.00173727	0.00179208	0.00153563	0.000960759	0.000963984	0.00113891	0.000924928
1.24963e-19	55.9069	P12235	P12235	SLC25A4	ADP/ATP translocase 1	ADT1_HUMAN	19.0591	755947	1.027e+06	934005	624736	681347	544235	751147	307473	320389	232271	458397	667658	538481	630236	470427	445123																			0.00178204	0.0017389	0.00170476	0.00175157	0.00148042	0.00126297	0.00150038	0.0012372
2.74436e-18	54.7539	P13667	P13667	PDIA4	Protein disulfide-isomerase A4	PDIA4_HUMAN	18.8652	541965	762424	780706	473478	548045	509853	661790	328840	336877	230791	462427	580922	440376	512284	375779	444243																			0.00127761	0.00129093	0.00142496	0.00132749	0.00119079	0.00118318	0.00132189	0.00132317
1.29475e-19	55.8939	P27797	P27797	CALR	Calreticulin	CALR_HUMAN	18.8352	586676	761730	698038	496092	588166	518553	704746	310354	316992	208361	426530	556518	422785	510826	347819	431015																			0.00138301	0.00128975	0.00127407	0.00139089	0.00127796	0.00120337	0.00140769	0.00124879
3.99403e-15	51.8202	P23396	P23396	RPS3	Small ribosomal subunit protein uS3	RS3_HUMAN	18.7556	606407	867720	809449	517168	482721	410686	530514	236451	307995	179458	345395	488274	462832	520430	409414	430661																			0.00142952	0.00146922	0.00147742	0.00144998	0.00104885	0.000953049	0.00105967	0.00095142
4.41922e-17	53.6733	P37802	P37802	TAGLN2	Transgelin-2	TAGL2_HUMAN	18.7793	553773	715668	611602	454225	585818	513199	624775	280029	339535	164843	445932	620805	431576	473577	360939	426125																			0.00130544	0.00121176	0.00111631	0.00127351	0.00127286	0.00119095	0.00124795	0.00112677
1.1951e-19	55.9232	P62701	P62701	RPS4X	Small ribosomal subunit protein eS4, X isoform	RS4X_HUMAN	18.8242	658221	1.00016e+06	888993	539336	487008	443857	593900	251135	258383	194305	375881	509530	479302	562408	413302	425310																			0.00155167	0.00169345	0.00162261	0.00151214	0.00105817	0.00103003	0.00118628	0.0010105
2.86882e-22	58.0477	Q96KP4	Q96KP4	CNDP2	Cytosolic non-specific dipeptidase	CNDP2_HUMAN	18.8237	491157	737623	645029	447412	661848	606186	698228	310718	377788	219962	391370	547706	409321	486757	336661	424262																			0.00115783	0.00124894	0.00117732	0.00125441	0.00143806	0.00140673	0.00139467	0.00125025
1.08998e-14	51.3876	A0A8I5KT88;P30101	P30101	PDIA3	Protein disulfide-isomerase;Protein disulfide-isomerase A3	A0A8I5KT88_HUMAN;PDIA3_HUMAN	18.9164	554222	817046	826238	466966	577952	611539	714302	395399	344260	295923	448675	602668	413535	474029	323808	423016																			0.0013065	0.00138341	0.00150806	0.00130923	0.00125577	0.00141916	0.00142678	0.00159099
7.67709e-17	53.4532	P26358	P26358	DNMT1	DNA (cytosine-5)-methyltransferase 1	DNMT1_HUMAN	18.7376	538181	711199	681985	472235	531033	481135	593376	295512	306591	224581	368503	496131	422135	466418	310506	417539																			0.00126869	0.0012042	0.00124477	0.00132401	0.00115382	0.00111654	0.00118524	0.00118907
6.68697e-20	56.1346	P05141	P05141	SLC25A5	ADP/ATP translocase 2	ADT2_HUMAN	18.9509	591666	1.031e+06	904741	534722	689360	549766	685476	286031	383748	220259	411890	586783	462246	544317	406820	412333																			0.00139477	0.00174567	0.00165135	0.0014992	0.00149783	0.0012758	0.0013692	0.00115092
2.27388e-22	58.1266	P61604	P61604	HSPE1	10 kDa heat shock protein, mitochondrial	CH10_HUMAN	18.9589	527851	783147	853834	513934	647100	805675	781617	452427	301022	265719	499724	683904	383386	503764	288967	404727																			0.00124434	0.00132602	0.00155843	0.00144092	0.00140601	0.00186967	0.00156124	0.00182045
1.32374e-17	54.1475	P46776	P46776	RPL27A	Large ribosomal subunit protein uL15	RL27A_HUMAN	18.7424	507071	768903	776743	407179	589297	575272	584598	252076	313133	202756	341312	519439	419591	477084	336972	400486																			0.00119535	0.0013019	0.00141773	0.00114161	0.00128042	0.00133499	0.0011677	0.00101429
6.52028e-05	38.0615	Q5TEC6	Q5TEC6	H3-7	Histone H3-7	H37_HUMAN	18.8916	567454	1.10333e+06	1.09438e+06	488326	399449	589921	716313	288751	441717	183758	384321	543631	450687	530658	371423	398732																			0.0013377	0.00186815	0.00199749	0.00136912	0.000867918	0.00136899	0.0014308	0.00116186
5.20887e-20	56.225	P62424	P62424	RPL7A	Large ribosomal subunit protein eL8	RL7A_HUMAN	18.6245	532147	764471	750434	450901	408496	390809	506506	242879	233555	205041	328722	433314	409262	475540	355608	396985																			0.00125446	0.0012944	0.00136971	0.00126419	0.000887577	0.000906922	0.00101172	0.000977285
2.01886e-22	58.1669	P35579	P35579	MYH9	Myosin-9	MYH9_HUMAN	18.672	483466	649265	589461	435832	532017	498116	594366	311158	283608	194971	384649	491759	407192	456573	282211	395590																			0.0011397	0.00109933	0.0010759	0.00122194	0.00115596	0.00115594	0.00118721	0.00125202
7.71906e-24	59.2527	P30040	P30040	ERP29	Endoplasmic reticulum resident protein 29	ERP29_HUMAN	18.7901	554660	710601	640808	459221	567218	549904	596822	322496	308051	238446	412216	560927	411792	485504	339841	395542																			0.00130753	0.00120318	0.00116962	0.00128752	0.00123244	0.00127612	0.00119212	0.00129764
5.61494e-16	52.6442	A0A7P0TA35;A0A7P0TA71;A0A7P0TB26;P07237	P07237	P4HB	Protein disulfide-isomerase	A0A7P0TA35_HUMAN;A0A7P0TA71_HUMAN;A0A7P0TB26_HUMAN;PDIA1_HUMAN	18.7533	467439	704210	721919	409864	536485	519400	657672	326219	330059	231919	402673	533688	384520	450351	323269	393997																			0.00110192	0.00119236	0.00131766	0.00114914	0.00116567	0.00120533	0.00131366	0.00131262
7.71906e-24	59.2527	P26373	P26373	RPL13	Large ribosomal subunit protein eL13	RL13_HUMAN	18.4655	481671	639748	669121	413549	401602	378594	435774	246379	183384	167448	296791	382882	369818	412292	307006	382093																			0.00113547	0.00108322	0.00122129	0.00115947	0.000872597	0.000878576	0.000870435	0.00099137
1.49528e-13	50.2205	P63104	P63104	YWHAZ	14-3-3 protein zeta/delta	1433Z_HUMAN	18.5008	498317	514044	512143	387879	393611	357235	440300	222202	241617	177253	380020	463370	399245	461359	352148	375164																			0.00117471	0.000870375	0.000934773	0.0010875	0.000855233	0.00082901	0.000879476	0.000894088
3.10271e-15	51.9278	A0A8I5KS71;Q01105	Q01105	SET	SET nuclear proto-oncogene;Protein SET	A0A8I5KS71_HUMAN;SET_HUMAN	18.6514	479502	687464	679407	414849	459120	477098	624605	332212	257993	246116	364775	474494	354038	406643	274442	372317																			0.00113036	0.00116401	0.00124007	0.00116311	0.000997572	0.00110717	0.00124762	0.00133674
1.27007e-18	55.046	Q15366	Q15366	PCBP2	Poly(rC)-binding protein 2	PCBP2_HUMAN	18.6689	498158	728814	691874	421366	582074	502418	604386	267536	288726	172256	359367	490129	383881	441213	301149	370585																			0.00117434	0.00123402	0.00126282	0.00118138	0.00126472	0.00116593	0.00120723	0.0010765
1.10736e-18	55.0977	P11940	P11940	PABPC1	Polyadenylate-binding protein 1	PABP1_HUMAN	18.5674	398106	584114	606249	363366	517249	500568	538400	287383	292483	186742	323876	449549	362768	406301	301881	370173																			0.000938479	0.000989016	0.00110654	0.00101877	0.00112387	0.00116163	0.00107542	0.00115636
1.37613e-11	48.0503	Q14568	Q14568	HSP90AA2P	Heat shock protein HSP 90-alpha A2	HS902_HUMAN	18.6476	461500	737662	795554	417722	585487	505236	533627	259339	335281	167990	328215	466933	386090	387171	302462	361816																			0.00108792	0.001249	0.00145206	0.00117117	0.00127214	0.00117246	0.00106589	0.00104351
7.71906e-24	59.2527	P15880	P15880	RPS2	Small ribosomal subunit protein uS5	RS2_HUMAN	18.5251	562098	746793	693882	423190	373790	365533	488193	223909	210182	179559	314354	426328	377084	426785	310829	360889																			0.00132507	0.00126446	0.00126649	0.0011865	0.000812167	0.000848267	0.000975139	0.000900957
1.32385e-18	55.0304	P09651	P09651	HNRNPA1	Heterogeneous nuclear ribonucleoprotein A1	ROA1_HUMAN	18.5554	450763	519343	446713	332264	516960	474438	496960	303114	247758	203777	393901	523967	369618	453944	290705	360669																			0.00106261	0.000879346	0.000815349	0.000931568	0.00112325	0.00110099	0.000992651	0.00121966
6.38254e-19	55.3043	A0AA34QW03;O60506	O60506	SYNCRIP	Synaptotagmin binding cytoplasmic RNA interacting protein;Heterogeneous nuclear ribonucleoprotein Q	A0AA34QW03_HUMAN;HNRPQ_HUMAN	18.5494	453007	623417	583762	395703	550474	483785	532900	269711	278132	146309	335048	446527	347353	406913	286762	357214																			0.0010679	0.00105556	0.00106549	0.00110943	0.00119607	0.00112269	0.00106444	0.00108525
7.88529e-15	51.5279	A0A7I2YQG2;J3KTE4;J3QR09;P84098	P84098	RPL19	Ribosomal protein L19;Ribosomal protein L19;Ribosomal protein L19;Large ribosomal subunit protein eL19	A0A7I2YQG2_HUMAN;J3KTE4_HUMAN;J3QR09_HUMAN;RL19_HUMAN	18.3378	357823	425013	499503	338485	353439	441754	378134	296817	186806	206421	293687	362853	330175	370639	262112	354587																			0.000843518	0.000719627	0.000911703	0.00094901	0.000767948	0.00102515	0.000755302	0.00119432
1.72692e-15	52.1757	Q9UQ80	Q9UQ80	PA2G4	Proliferation-associated protein 2G4	PA2G4_HUMAN	18.5199	485888	654519	632654	396027	421753	360395	492892	240898	272123	155926	340974	442671	367914	427793	310912	352339																			0.00114541	0.00110823	0.00115473	0.00111034	0.00091638	0.000836343	0.000984526	0.000969313
5.2312e-20	56.2235	G8JLB6;P31943	P31943	HNRNPH1	Heterogeneous nuclear ribonucleoprotein H1;Heterogeneous nuclear ribonucleoprotein H	G8JLB6_HUMAN;HNRH1_HUMAN	18.5472	448434	625736	573771	381084	496646	420797	516965	242915	285356	180864	335440	472935	361400	416053	308942	350970																			0.00105712	0.00105949	0.00104726	0.00106844	0.00107911	0.000976513	0.00103261	0.000977429
1.46693e-16	53.1928	P30050	P30050	RPL12	Large ribosomal subunit protein uL11	RL12_HUMAN	18.4671	469072	576668	528183	395071	472969	416991	440994	220782	239372	146794	300105	426742	381444	452164	299973	350313																			0.00110577	0.000976408	0.00096405	0.00110766	0.00102766	0.000967681	0.000880861	0.00088837
2.1016e-22	58.1533	P49327	P49327	FASN	Fatty acid synthase	FAS_HUMAN	18.5533	450497	655307	621166	393865	524349	472720	560101	262359	276502	170842	321084	452585	352679	393644	262797	348907																			0.00106198	0.00110956	0.00113376	0.00110428	0.0011393	0.00109701	0.00111877	0.00105567
4.06909e-17	53.7061	A0A7P0T937;A0A7P0TAE9;P27824	P27824	CANX	Calnexin	A0A7P0T937_HUMAN;A0A7P0TAE9_HUMAN;CALX_HUMAN	18.6809	512643	716776	634304	426485	600382	482138	635991	264181	320148	168796	375143	489826	386522	433624	338432	347668																			0.00120848	0.00121364	0.00115774	0.00119574	0.0013045	0.00111886	0.00127036	0.001063
1.27961e-20	56.7282	A0A0C4DGS1;P39656	P39656	DDOST	Dolichyl-diphosphooligosaccharide--protein glycosyltransferase 48 kDa subunit	A0A0C4DGS1_HUMAN;OST48_HUMAN	18.5329	431898	684441	647490	409089	500118	499496	551322	227450	302693	149767	293983	523389	323764	405463	236061	345747																			0.00101814	0.00115889	0.00118181	0.00114696	0.00108665	0.00115914	0.00110124	0.000915205
8.2322e-14	50.4917	P04843	P04843	RPN1	Dolichyl-diphosphooligosaccharide--protein glycosyltransferase subunit 1	RPN1_HUMAN	18.388	408869	539920	514547	351366	438468	388389	485180	227447	247506	148872	298666	411089	324570	374622	258531	344691																			0.000963853	0.000914188	0.00093916	0.000985123	0.000952698	0.000901306	0.00096912	0.00091519
2.7936e-20	56.4494	P17987	P17987	TCP1	T-complex protein 1 subunit alpha	TCPA_HUMAN	18.4987	451414	646541	645917	369326	430352	398671	502561	248779	266479	171218	328279	435126	329551	397131	287699	342588																			0.00106415	0.00109472	0.00117894	0.00103548	0.000935064	0.000925168	0.00100384	0.00100102
2.59352e-15	52.0039	P34897	P34897	SHMT2	Serine hydroxymethyltransferase, mitochondrial	GLYM_HUMAN	18.518	415897	646642	604876	374543	482318	436403	518453	251570	281274	166785	329808	472797	341525	398146	275043	339658																			0.000980421	0.00109489	0.00110403	0.00105011	0.00104798	0.00101273	0.00103558	0.00101225
2.87458e-16	52.9193	A0A994J4E9	94J4E9	HNRNPK	Heterogeneous nuclear ribonucleoprotein K	A0A994J4E9_HUMAN	18.4944	476953	648037	541126	365098	441673	430712	520301	243007	270541	164602	327334	438592	324831	396502	294021	336416																			0.00112435	0.00109725	0.000987674	0.00102362	0.000959662	0.000999522	0.00103927	0.000977801
1.18101e-18	55.0734	P22314	P22314	UBA1	Ubiquitin-like modifier-activating enzyme 1	UBA1_HUMAN	18.4887	422214	551569	492306	354284	509862	523458	539548	273902	264892	178451	305593	453514	325770	375984	260123	335777																			0.000995311	0.000933911	0.000898567	0.000993307	0.00110782	0.00121475	0.00107772	0.00110211
9.74987e-17	53.3574	P62913	P62913	RPL11	Large ribosomal subunit protein uL5	RL11_HUMAN	18.3625	495859	442675	540191	359508	388030	332807	364910	214631	218958	164262	314455	383056	359979	414014	298224	333668																			0.00116892	0.000749533	0.000985967	0.00100795	0.000843108	0.000772322	0.000728888	0.000863624
4.41677e-18	54.572	P07737	P07737	PFN1	Profilin-1	PROF1_HUMAN	18.5515	518661	786441	637146	403843	535285	439673	529815	224331	291429	128351	301511	502275	346525	418259	281333	332513																			0.00122267	0.0013316	0.00116293	0.00113225	0.00116306	0.00102032	0.00105828	0.000902653
9.45726e-17	53.3696	P06744	P06744	GPI	Glucose-6-phosphate isomerase	G6PI_HUMAN	18.4314	417460	621360	577071	367897	499779	467049	510085	241807	225961	144727	292052	432153	303495	367134	245815	331818																			0.000984105	0.00105208	0.00105328	0.00103147	0.00108592	0.00108385	0.00101887	0.000972971
2.54739e-14	51.0156	J3QQ67;Q07020	Q07020	RPL18	Ribosomal protein L18 (Fragment);Large ribosomal subunit protein eL18	J3QQ67_HUMAN;RL18_HUMAN	18.4234	511310	738292	713429	409985	327856	329331	430173	197620	194894	152708	259955	380257	386159	432979	330141	330648																			0.00120534	0.00125007	0.00130216	0.00114947	0.000712362	0.000764254	0.000859248	0.000795173
3.15212e-19	55.5666	P22234	P22234	PAICS	Bifunctional phosphoribosylaminoimidazole carboxylase/phosphoribosylaminoimidazole succinocarboxamide synthetase	PUR6_HUMAN	18.3721	431284	618826	515544	345314	433090	425097	458824	208872	246362	146419	276441	420158	312108	353113	242112	328812																			0.00101669	0.00104779	0.00094098	0.000968157	0.000941014	0.000986493	0.000916477	0.000840449
7.23079e-17	53.4772	P22087	P22087	FBL	rRNA 2'-O-methyltransferase fibrillarin	FBRL_HUMAN	18.6026	450307	733103	682593	397020	493024	470759	572698	296505	295596	189101	323837	489634	345117	404302	280479	324653																			0.00106154	0.00124128	0.00124588	0.00111313	0.00107124	0.00109246	0.00114393	0.00119306
4.10806e-20	56.3107	P46940	P46940	IQGAP1	Ras GTPase-activating-like protein IQGAP1	IQGA1_HUMAN	18.4239	410876	607484	551417	368835	495303	455584	498192	229128	247478	155131	289878	407149	324424	361485	243239	323975																			0.000968584	0.00102859	0.00100646	0.0010341	0.00107619	0.00105724	0.000995113	0.000921956
3.19133e-20	56.4016	P28838	P28838	LAP3	Cytosol aminopeptidase	AMPL_HUMAN	18.4084	407317	540713	537884	355691	485779	455890	502737	244742	238593	150419	297948	435133	302019	359240	245675	323810																			0.000960192	0.00091553	0.000981757	0.000997251	0.0010555	0.00105795	0.00100419	0.00098478
2.31584e-18	54.8186	P40227	P40227	CCT6A	T-complex protein 1 subunit zeta	TCPZ_HUMAN	18.452	441961	636691	653662	372060	395760	394607	491577	243053	256134	172037	312271	413018	318906	372751	268139	323257																			0.00104186	0.00107804	0.00119308	0.00104314	0.000859902	0.000915736	0.000981898	0.000977984
1.83878e-21	57.4095	P17844	P17844	DDX5	Probable ATP-dependent RNA helicase DDX5	DDX5_HUMAN	18.3234	380703	553642	542300	326192	398672	376605	428067	228823	236850	151071	283295	366840	301893	350849	259416	320424																			0.000897456	0.000937421	0.000989816	0.000914545	0.000866231	0.00087396	0.000855041	0.000920726
1.37967e-17	54.1313	P33316	P33316	DUT	Deoxyuridine 5'-triphosphate nucleotidohydrolase, mitochondrial	DUT_HUMAN	18.3229	403871	491493	484014	340343	352572	356721	449610	240567	214172	142972	295535	394619	327487	378989	286799	315849																			0.000952069	0.000832192	0.000883432	0.000954219	0.000766065	0.000827817	0.000898071	0.00096798
2.12628e-19	55.7119	P18669	P18669	PGAM1	Phosphoglycerate mutase 1	PGAM1_HUMAN	18.3968	397346	514386	559538	349555	414604	380137	470293	233603	236172	167007	314745	418379	330666	378895	285743	315071																			0.000936688	0.000870954	0.00102128	0.000980047	0.000900847	0.000882156	0.000939384	0.000939961
1.96528e-21	57.3864	P52272	P52272	HNRNPM	Heterogeneous nuclear ribonucleoprotein M	HNRPM_HUMAN	18.3818	406922	444929	471954	334052	414009	349067	445689	257413	232213	168834	367551	431897	337013	381020	289693	313263																			0.000959261	0.00075335	0.00086142	0.000936581	0.000899554	0.000810054	0.00089024	0.00103577
1.58243e-21	57.4616	Q14697	Q14697	GANAB	Neutral alpha-glucosidase AB	GANAB_HUMAN	18.507	457642	687947	670554	384872	476867	419882	538410	249645	268764	164397	313313	430453	327982	368607	280649	311134																			0.00107883	0.00116483	0.00122391	0.00107907	0.00103613	0.00097439	0.00107544	0.00100451
2.14251e-16	53.0392	P26010	P26010	ITGB7	Integrin beta-7	ITB7_HUMAN	18.3561	501925	685168	723758	448025	266457	278409	340924	190373	269335	165916	317874	377858	319304	344631	264047	308337																			0.00118322	0.00116012	0.00132102	0.00125613	0.000578956	0.000646085	0.000680978	0.000766015
7.96065e-16	52.4996	A0A494C1F2;P35658	P35658	NUP214	Nucleoporin 214;Nuclear pore complex protein Nup214	A0A494C1F2_HUMAN;NU214_HUMAN	18.3986	347974	511164	528599	323740	487736	457264	471726	286075	247945	191009	310961	416113	302829	347447	227149	308067																			0.000820299	0.000865498	0.000964809	0.000907669	0.00105975	0.00106114	0.000942246	0.0011511
5.54918e-06	40.0202	F2Z3K7	F2Z3K7	SLC2A6	Solute carrier family 2 member 6 (Fragment)	F2Z3K7_HUMAN	18.1823	270049	382881	258595	288926	450675	470415	419661	221686	226656	158502	258141	382751	315414	341869	209346	307528																			0.000636602	0.000648291	0.000471993	0.000810062	0.000979223	0.00109166	0.00083825	0.000892011
2.08939e-16	53.0494	P49321	P49321	NASP	Nuclear autoantigenic sperm protein	NASP_HUMAN	18.3601	375987	527712	525199	346819	368990	415920	466738	271435	238595	177381	308908	402776	299001	332912	240381	304796																			0.000886338	0.000893516	0.000958604	0.000972377	0.000801737	0.000965195	0.000932284	0.00109219
4.34709e-12	48.6244	P61313	P61313	RPL15	Large ribosomal subunit protein eL15	RL15_HUMAN	18.1592	447011	608641	538674	338592	268391	281238	363198	189084	131181	132225	209557	323839	312628	378182	267591	303485																			0.00105377	0.00103055	0.000983199	0.000949311	0.000583157	0.000652649	0.000725469	0.000760826
5.32614e-14	50.6875	P50914	P50914	RPL14	Large ribosomal subunit protein eL14	RL14_HUMAN	18.0917	320972	421970	407188	273878	311043	294160	367942	198545	164018	129820	259449	327621	295352	357128	238407	299212																			0.000756648	0.000714475	0.000743207	0.000767873	0.000675831	0.000682635	0.000734945	0.000798896
3.10144e-17	53.8135	O75367	O75367	MACROH2A1	Core histone macro-H2A.1	H2AY_HUMAN	18.4058	333274	566368	535583	317639	491738	522128	530588	277696	263767	178775	290273	416628	287833	345243	217864	298716																			0.000785647	0.000958969	0.000977557	0.000890565	0.00106844	0.00121167	0.00105982	0.00111738
6.15358e-16	52.6064	Q9Y266	Q9Y266	NUDC	Nuclear migration protein nudC	NUDC_HUMAN	18.3352	436782	547716	567631	325762	341143	311501	438734	233908	230661	168830	318896	379334	322839	356291	262360	298427																			0.00102965	0.000927388	0.00103605	0.000913339	0.000741232	0.000722878	0.000876347	0.000941188
5.36787e-13	49.6286	Q8N257	Q8N257	H2BC26	Histone H2B type 3-B	H2B3B_HUMAN	17.8788	185116	189431	317455	233411	331594	354835	295190	259601	85049.1	215528	304265	306973	225316	299822	162917	293891																			0.000436386	0.000320743	0.000579424	0.000654415	0.000720483	0.00082344	0.000589625	0.00104457
7.87874e-22	57.7023	P19623	P19623	SRM	Spermidine synthase	SPEE_HUMAN	18.2865	358192	517174	512112	307714	450849	378169	436578	184105	271591	139426	276156	392716	297640	340909	246600	290291																			0.000844389	0.000875675	0.000934717	0.000862738	0.0009796	0.00087759	0.000872041	0.000740791
4.24625e-16	52.7594	P62917	P62917	RPL8	Large ribosomal subunit protein uL2	RL8_HUMAN	18.1564	470040	547391	471259	323318	309844	287549	352473	167637	134602	148986	259903	346419	304939	359375	238808	288924																			0.00110805	0.000926837	0.00086015	0.000906488	0.000673227	0.000667294	0.000704046	0.000674532
3.3643e-17	53.7814	P07954	P07954	FH	Fumarate hydratase, mitochondrial	FUMH_HUMAN	18.1756	361506	452016	394234	285453	368320	324821	421527	214072	188668	143582	283964	390195	278669	327871	222040	288503																			0.0008522	0.000765349	0.000719563	0.000800324	0.000800281	0.000753788	0.000841977	0.000861374
8.89618e-23	58.4431	Q08211	Q08211	DHX9	ATP-dependent RNA helicase A	DHX9_HUMAN	18.2257	369167	500431	439304	314188	413670	379434	431954	206622	224424	132522	266907	369744	283366	321742	220598	288102																			0.000870261	0.000847326	0.000801826	0.000880888	0.000898819	0.000880525	0.000862805	0.000831395
1.47393e-19	55.8465	P25398	P25398	RPS12	Small ribosomal subunit protein eS12	RS12_HUMAN	18.2706	351853	539354	551908	313983	411027	392002	454052	223641	202751	143293	275000	400729	279521	329146	219715	287273																			0.000829445	0.000913229	0.00100735	0.000880313	0.000893076	0.000909692	0.000906944	0.000899875
1.79692e-17	54.0281	P49368	P49368	CCT3	T-complex protein 1 subunit gamma	TCPG_HUMAN	18.2031	365793	489504	486378	316170	349736	306568	388617	198972	219846	147149	276386	346039	285841	326618	249774	287210																			0.000862306	0.000828824	0.000887745	0.000886444	0.000759903	0.000711431	0.000776242	0.000800616
2.53419e-19	55.6472	P36578	P36578	RPL4	Large ribosomal subunit protein uL4	RL4_HUMAN	18.1274	337519	494906	502329	297846	355494	334408	370523	197914	176352	126473	224347	316652	279657	324239	227933	286400																			0.000795654	0.000837971	0.000916861	0.00083507	0.000772413	0.000776036	0.000740099	0.000796356
1.56376e-14	51.2301	P23526	P23526	AHCY	Adenosylhomocysteinase	SAHH_HUMAN	18.2052	387530	504807	516119	317206	296983	295447	417694	200145	214263	146576	267883	357926	290959	334775	246855	284725																			0.000913549	0.000854734	0.00094203	0.000889352	0.000645282	0.000685624	0.000834322	0.000805334
1.6992e-09	45.4559	Q5SVZ6	Q5SVZ6	ZMYM1	Zinc finger MYM-type protein 1	ZMYM1_HUMAN	18.057	323796	413454	276481	302435	423916	420391	454373	64722	231390	106998	279076	366313	290983	335584	229646	280906																			0.000763304	0.000700056	0.000504638	0.000847937	0.00092108	0.000975572	0.000907585	0.000260426
3.72987e-21	57.163	P30086	P30086	PEBP1	Phosphatidylethanolamine-binding protein 1	PEBP1_HUMAN	18.2432	380579	597394	522870	298362	443446	385747	431178	200487	196930	124104	251889	418632	288943	339691	198681	279840																			0.000897162	0.0010115	0.000954352	0.000836517	0.000963515	0.000895175	0.000861256	0.000806709
3.56675e-17	53.7583	P13797	P13797	PLS3	Plastin-3	PLST_HUMAN	18.1403	328718	431466	394962	273694	373118	357446	399471	218533	219976	142071	249349	354427	266046	300495	215065	278040																			0.000774907	0.000730554	0.000720892	0.000767356	0.000810708	0.000829499	0.000797922	0.000879324
1.68039e-18	54.9402	P33993	P33993	MCM7	DNA replication licensing factor MCM7	MCM7_HUMAN	18.2623	372265	511777	521862	322201	438290	403449	428481	225416	227807	145093	257659	350508	282191	312842	230248	274646																			0.000877563	0.000866536	0.000952512	0.000903355	0.000952311	0.000936256	0.000855868	0.000907019
5.61737e-06	40.0107	Q8IUE6	Q8IUE6	H2AC21	Histone H2A type 2-B	H2A2B_HUMAN	18.2025	564143	382910	745445	350255	263321	226649	439862	151115	209258	97955.5	307545	441153	273998	375512	268306	273595																			0.00132989	0.000648339	0.0013606	0.000982011	0.000572141	0.000525969	0.0008786	0.000608051
3.62331e-16	52.8246	O00299	O00299	CLIC1	Chloride intracellular channel protein 1	CLIC1_HUMAN	18.2474	335207	489804	402167	318994	430705	422437	433318	218606	248080	162563	257462	361090	277136	320267	235051	272259																			0.000790205	0.000829332	0.000734043	0.000894364	0.000935831	0.00098032	0.000865529	0.000879615
2.77684e-05	38.7487	A0A3B3ISS2	B3ISS2	PDZRN4	PDZ domain containing ring finger 4	A0A3B3ISS2_HUMAN	18.0897	275716	412188	219423	246106	465242	494263	555296	195201	271245	132366	217319	358153	255100	296563	155256	267920																			0.000649962	0.000697913	0.000400496	0.000690007	0.00101087	0.001147	0.00110917	0.000785442
1.57513e-15	52.2144	P39023	P39023	RPL3	Large ribosomal subunit protein uL3	RL3_HUMAN	17.9875	387749	486190	408189	290116	286735	252938	335838	163733	150549	97639.1	229580	292815	265896	321253	220336	261457																			0.000914064	0.000823212	0.000745035	0.000813398	0.000623014	0.000586975	0.000670818	0.00065882
8.76503e-18	54.3077	P50991	P50991	CCT4	T-complex protein 1 subunit delta	TCPD_HUMAN	18.1255	338436	451545	407117	281861	362281	363190	404403	208074	203923	133667	241559	346698	257618	303309	221156	261077																			0.000797816	0.000764552	0.000743077	0.000790255	0.00078716	0.000842829	0.000807773	0.000837238
8.78401e-17	53.3993	P05388	P05388	RPLP0	Large ribosomal subunit protein uL10	RLA0_HUMAN	18.1299	318912	437673	340454	257093	430122	387176	425904	182227	244670	112516	245383	352773	272731	329494	238162	260729																			0.000751791	0.000741063	0.000621404	0.000720813	0.000934564	0.000898491	0.000850719	0.000733236
2.28969e-12	48.9371	A0A3B3ITT5;P47914	P47914	RPL29	60S ribosomal protein L29;Large ribosomal subunit protein eL29	A0A3B3ITT5_HUMAN;RL29_HUMAN	17.7327	262590	218936	267747	213832	237778	283058	262358	195777	112652	152425	228413	271695	207454	258534	152500	258568																			0.000619019	0.000370701	0.000488696	0.00059952	0.000516641	0.000656872	0.000524046	0.000787756
3.79687e-17	53.7335	P35232	P35232	PHB1	Prohibitin 1	PHB1_HUMAN	18.1197	307621	441492	397891	284622	390100	381779	390294	200970	205012	142454	243866	346703	257709	306617	208849	256253																			0.000725175	0.000747531	0.000726239	0.000797995	0.000847605	0.000885968	0.000779591	0.000808654
5.45655e-15	51.6866	B4DJV2;O75390	O75390	CS	Citrate synthase;Citrate synthase, mitochondrial	B4DJV2_HUMAN;CISY_HUMAN	18.1279	312996	465302	483771	271397	311514	298098	453145	220418	200167	153935	261622	347685	262616	291678	211852	254588																			0.000737845	0.000787845	0.000882988	0.000760915	0.000676855	0.000691774	0.000905132	0.000886909
1.22672e-17	54.1771	Q99497	Q99497	PARK7	Parkinson disease protein 7	PARK7_HUMAN	18.1548	351053	463264	464806	269941	328243	322379	431099	202278	220627	138008	275955	373792	270078	304702	223863	254224																			0.000827558	0.000784395	0.000848373	0.000756834	0.000713202	0.000748121	0.000861098	0.000813918
5.3017e-18	54.5018	K7ERI7;P35268	P35268	RPL22	Large ribosomal subunit protein eL22	K7ERI7_HUMAN;RL22_HUMAN	18.3008	431162	672677	690948	344188	385548	367988	419080	186923	234415	129746	231716	379271	313869	350155	244278	254176																			0.00101641	0.00113897	0.00126113	0.000964999	0.000837716	0.000853965	0.000837089	0.000752134
2.64758e-16	52.9529	P40925	P40925	MDH1	Malate dehydrogenase, cytoplasmic	MDHC_HUMAN	18.0272	336004	453253	375451	262332	305878	265552	340401	169799	191716	125459	244284	320085	263982	316450	239207	254047																			0.000792082	0.000767444	0.00068528	0.0007355	0.000664609	0.000616247	0.000679933	0.00068323
5.38184e-17	53.595	F5H2F4;P11586;V9GYY3	V9GYY3	MTHFD1	C-1-tetrahydrofolate synthase, cytoplasmic;C-1-tetrahydrofolate synthase, cytoplasmic;C-1-tetrahydrofolate synthase, cytoplasmic	F5H2F4_HUMAN;C1TC_HUMAN;V9GYY3_HUMAN	18.0595	327339	439378	435217	281200	343649	319747	376509	193841	187588	129093	240021	315464	255461	281810	205457	251205																			0.000771655	0.000743951	0.000794367	0.000788401	0.000746678	0.000742013	0.000752056	0.00077997
8.88021e-18	54.3026	P61247	P61247	RPS3A	Small ribosomal subunit protein eS1	RS3A_HUMAN	17.979	327773	458152	468780	286390	281329	273668	332747	163540	170348	112773	216434	286934	250379	294931	210876	250985																			0.00077268	0.000775739	0.000855625	0.000802953	0.000611269	0.000635081	0.000664643	0.000658046
1.06676e-17	54.2315	A0A0B4J1Z1;C9JAB2;Q16629	Q16629	SRSF7	Serine and arginine rich splicing factor 7;Serine and arginine rich splicing factor 7;Serine/arginine-rich splicing factor 7	A0A0B4J1Z1_HUMAN;C9JAB2_HUMAN;SRSF7_HUMAN	17.9911	305525	410119	437387	273830	264393	279562	333486	189653	170931	138557	240074	315153	251112	286578	199229	249921																			0.000720232	0.00069441	0.000798326	0.000767736	0.000574469	0.00064876	0.000666121	0.000763116
1.7505e-15	52.17	P78371	P78371	CCT2	T-complex protein 1 subunit beta	TCPB_HUMAN	17.992	325006	451820	417797	267425	290842	277839	352078	170067	185721	113133	235713	319156	249891	285196	203755	249871																			0.000766157	0.000765018	0.000762571	0.000749779	0.000631939	0.000644761	0.000703257	0.000684307
4.82922e-14	50.7313	P00505	P00505	GOT2	Aspartate aminotransferase, mitochondrial	AATM_HUMAN	18.1194	332610	507115	495671	289518	347829	319926	394757	184899	216443	116474	244254	351155	262140	306959	219246	249258																			0.000784081	0.000858642	0.000904707	0.000811721	0.00075576	0.000742431	0.000788507	0.000743989
9.04936e-15	51.4684	P62241	P62241	RPS8	Small ribosomal subunit protein eS8	RS8_HUMAN	18.0027	357916	537056	522507	299208	323449	282009	312016	138203	175294	95281.6	188900	269999	269229	314830	241370	248789																			0.000843738	0.000909339	0.00095369	0.000838889	0.000702786	0.000654439	0.000623236	0.000556095
3.22483e-18	54.6924	A0A994J749	94J749	IMPDH	Inosine-5'-monophosphate dehydrogenase	A0A994J749_HUMAN	18.0706	296246	466562	438996	267036	371046	354493	382880	189744	197298	137371	239273	317415	246862	283627	196956	247562																			0.000698359	0.000789979	0.000801264	0.000748687	0.000806205	0.000822647	0.000764783	0.000763484
1.70662e-17	54.0483	P38159	P38159	RBMX	RNA-binding motif protein, X chromosome	RBMX_HUMAN	17.8838	294701	274209	288708	216869	254012	258164	286242	207395	155281	149550	265433	310003	244472	292009	206174	247452																			0.000694717	0.000464288	0.000526956	0.000608036	0.000551915	0.000599102	0.000571753	0.000834506
2.30581e-14	51.0595	Q96GX5	Q96GX5	MASTL	Serine/threonine-protein kinase greatwall	GWL_HUMAN	17.6587	235072	260567	228079	222707	295692	268558	256623	178104	132060	70892.5	186912	247278	230449	242759	167432	246682																			0.000554149	0.00044119	0.000416294	0.000624404	0.000642475	0.000623224	0.000512591	0.000716645
7.71906e-24	59.2527	A0A804HIG4;A0A804HIN4;A0A804HK30;A0A804HKR3;A0A804HL40;P42704	P42704	LRPPRC	Leucine rich pentatricopeptide repeat containing;Leucine rich pentatricopeptide repeat containing;Leucine rich pentatricopeptide repeat containing;Leucine rich pentatricopeptide repeat containing;Leucine rich pentatricopeptide repeat containing;Leucine-rich PPR motif-containing protein, mitochondrial	A0A804HIG4_HUMAN;A0A804HIN4_HUMAN;A0A804HK30_HUMAN;A0A804HKR3_HUMAN;A0A804HL40_HUMAN;LPPRC_HUMAN	17.983	310522	459274	408036	270001	348558	302304	362537	159752	185279	104620	219735	303298	246069	285311	194516	243609																			0.000732013	0.000777638	0.000744755	0.000757001	0.000757344	0.000701536	0.000724147	0.000642803
1.52835e-20	56.665	Q12931	Q12931	TRAP1	Heat shock protein 75 kDa, mitochondrial	TRAP1_HUMAN	17.9606	285518	408946	402571	264276	340892	308644	366681	172889	186862	113408	208933	285989	235562	272585	195787	243443																			0.000673069	0.000692423	0.00073478	0.000740951	0.000740687	0.000716248	0.000732425	0.000695662
2.84689e-18	54.74	P48643	P48643	CCT5	T-complex protein 1 subunit epsilon	TCPE_HUMAN	17.9576	303751	432000	412994	264861	341615	297120	350339	156003	173337	98655.5	228621	319211	244654	280463	188219	242065																			0.000716052	0.000731458	0.000753804	0.000742591	0.000742258	0.000689505	0.000699783	0.000627717
5.1876e-18	54.5102	P62277	P62277	RPS13	Small ribosomal subunit protein uS15	RS13_HUMAN	17.9395	335309	498438	466864	278702	312440	282596	328861	148274	167351	86932.2	186306	287755	246832	291141	200094	242058																			0.000790446	0.00084395	0.000852128	0.000781397	0.000678866	0.0006558	0.000656882	0.000596617
1.77772e-12	49.0594	Q9Y3U8	Q9Y3U8	RPL36	Large ribosomal subunit protein eL36	RL36_HUMAN	17.7908	268613	337087	372147	209937	220168	202245	314305	132784	143351	88018.9	261482	299498	243595	286493	223193	241484																			0.000633219	0.000570752	0.000679249	0.000588601	0.000478378	0.000469335	0.000627808	0.000534292
1.79265e-18	54.9158	P61353	P61353	RPL27	Large ribosomal subunit protein eL27	RL27_HUMAN	18.0589	364997	592534	580605	280845	302885	238799	370883	145735	209981	100021	216174	319126	270058	323438	227544	240669																			0.00086043	0.00100327	0.00105973	0.000787406	0.000658106	0.000554164	0.000740819	0.000586403
2.52277e-15	52.0157	Q9NU22	Q9NU22	MDN1	Midasin	MDN1_HUMAN	18.0504	282753	445036	368737	268830	452164	427350	413674	200067	209190	120260	211696	315343	221505	262268	186066	240306																			0.000666551	0.00075353	0.000673026	0.00075372	0.000982457	0.00099172	0.000826292	0.000805021
9.54297e-18	54.2747	P25205	P25205	MCM3	DNA replication licensing factor MCM3	MCM3_HUMAN	17.9948	324231	401801	388694	264324	318870	298605	356193	183746	189468	121520	232513	309714	248171	277205	205966	239612																			0.00076433	0.000680326	0.000709452	0.000741086	0.000692837	0.000692952	0.000711477	0.000739351
1.98354e-19	55.7375	P62906	P62906	RPL10A	Large ribosomal subunit protein uL1	RL10A_HUMAN	17.9158	314562	520397	503870	270075	277974	266779	327587	140760	157505	96327.6	197516	273961	245066	276380	194459	237337																			0.000741535	0.000881131	0.000919672	0.000757209	0.000603979	0.000619094	0.000654337	0.000566385
1.91059e-21	57.3962	A0A494C039;Q9Y4L1	Q9Y4L1	HYOU1	Hypoxia up-regulated protein 1	A0A494C039_HUMAN;HYOU1_HUMAN	18.0183	311317	454707	435602	286687	338939	311631	406327	178425	195113	112753	225579	319832	237905	271884	185753	235914																			0.000733887	0.000769906	0.000795068	0.000803785	0.000736444	0.000723181	0.000811617	0.00071794
6.92366e-19	55.2738	P20700	P20700	LMNB1	Lamin-B1	LMNB1_HUMAN	17.878	303017	386684	406808	243881	256416	223740	311122	175744	164665	119030	231065	276690	227807	265973	196865	235832																			0.000714321	0.00065473	0.000742514	0.000683768	0.000557139	0.000519217	0.00062145	0.000707151
5.99625e-17	53.552	P62750	P62750	RPL23A	Large ribosomal subunit protein uL23	RL23A_HUMAN	17.839	293486	391752	393989	238763	244486	245710	277941	167040	140400	120616	208917	274474	228787	271907	195062	234744																			0.000691853	0.000663312	0.000719116	0.000669419	0.000531217	0.000570203	0.000555173	0.00067213
1.17707e-21	57.564	P63244	P63244	RACK1	Small ribosomal subunit protein RACK1	RACK1_HUMAN	17.9801	424202	617018	532864	333375	282325	216126	302659	106828	195275	82555.6	206395	312292	263932	295589	229971	233324																			0.000999999	0.00104473	0.000972592	0.000934682	0.000613433	0.000501548	0.000604546	0.00042985
2.20383e-18	54.8374	P52209	P52209	PGD	6-phosphogluconate dehydrogenase, decarboxylating	6PGD_HUMAN	18.0154	301243	371832	369558	227748	335215	360646	414291	199384	218188	140485	246755	354290	227342	260380	170007	232247																			0.000710138	0.000629582	0.000674525	0.000638536	0.000728353	0.000836924	0.000827525	0.000802271
1.58607e-14	51.2239	M0R0F0;P46782	P46782	RPS5	Small ribosomal subunit protein uS7 (Fragment);Small ribosomal subunit protein uS7	M0R0F0_HUMAN;RS5_HUMAN	17.7794	279399	331342	283713	236036	237691	244450	271961	163175	138069	130563	200666	263784	231421	269098	195544	231752																			0.000658646	0.000561025	0.000517838	0.000661774	0.000516453	0.000567277	0.000543227	0.000656575
7.10952e-20	56.1123	Q15717	Q15717	ELAVL1	ELAV-like protein 1	ELAV1_HUMAN	17.9572	252372	374718	365736	241990	354819	329926	345251	173518	204890	121606	225680	311136	247916	268562	196664	230078																			0.000594932	0.000634468	0.000667548	0.000678466	0.000770947	0.000765636	0.00068962	0.000698192
2.41827e-17	53.9115	P46777	P46777	RPL5	Large ribosomal subunit protein uL18	RL5_HUMAN	17.8156	312450	380186	381426	248921	227733	205327	275397	148867	143263	116403	227550	268926	233837	268056	202504	229828																			0.000736557	0.000643727	0.000696185	0.0006979	0.000494815	0.000476487	0.000550091	0.000599003
7.85227e-17	53.4442	P00441	P00441	SOD1	Superoxide dismutase [Cu-Zn]	SODC_HUMAN	17.8612	266040	358985	382652	239159	343851	380253	356701	212278	133806	100847	203310	302740	199238	235835	137866	229053																			0.000627152	0.00060783	0.000698424	0.000670529	0.000747116	0.000882426	0.000712491	0.000854155
5.27819e-21	57.0411	P48047	P48047	ATP5PO	ATP synthase subunit O, mitochondrial	ATPO_HUMAN	18.0154	345373	455074	405902	269608	347825	313006	351073	171075	179845	108081	229115	354466	250229	296007	195936	229034																			0.00081417	0.000770528	0.000740859	0.000755901	0.00075575	0.000726371	0.000701249	0.000688362
9.24181e-17	53.3789	Q13838	Q13838	DDX39B	Spliceosome RNA helicase DDX39B	DX39B_HUMAN	17.8715	306173	455840	398449	256562	304695	271790	326688	136382	161263	88151.8	201701	300972	238686	280285	172096	228698																			0.00072176	0.000771823	0.000727257	0.000719322	0.000662039	0.000630723	0.000652542	0.000548767
1.29374e-18	55.039	E7EQB2;E7ER44;P02788	P02788	LTF	Lactotransferrin (Fragment);Lactotransferrin;Lactotransferrin	E7EQB2_HUMAN;E7ER44_HUMAN;TRFL_HUMAN	18.0847	299055	416679	383820	250283	486171	384526	380030	198361	283809	188812	268327	312427	194741	198876	192216	225517																			0.000704981	0.000705516	0.000700556	0.00070172	0.00105635	0.000892342	0.000759089	0.000798155
4.47202e-17	53.6686	Q92945	Q92945	KHSRP	Far upstream element-binding protein 2	FUBP2_HUMAN	17.9161	266992	331161	343750	227310	310795	316913	330454	200624	173718	148844	248254	310868	225978	243750	176486	224124																			0.000629397	0.000560719	0.000627419	0.00063731	0.000675291	0.000735436	0.000660063	0.000807262
6.96171e-16	52.5553	Q04837	Q04837	SSBP1	Single-stranded DNA-binding protein, mitochondrial	SSBP_HUMAN	17.9669	342470	476053	361735	266844	417845	372516	392471	166244	176072	92159.3	189351	338609	217657	283614	149999	223785																			0.000807325	0.000806048	0.000660245	0.000748149	0.000907889	0.000864472	0.000783939	0.000668926
4.42064e-18	54.5716	O43396	O43396	TXNL1	Thioredoxin-like protein 1	TXNL1_HUMAN	17.9542	305364	423821	413733	280353	312744	291953	329013	152223	193369	124732	225492	308037	225781	273630	189355	222352																			0.000719855	0.000717609	0.000755154	0.000786025	0.000679527	0.000677515	0.000657185	0.000612508
5.03876e-18	54.5214	A0A7I2V5Y7;Q15233	Q15233	NONO	Non-POU domain containing octamer binding;Non-POU domain-containing octamer-binding protein	A0A7I2V5Y7_HUMAN;NONO_HUMAN	17.8815	304693	376488	367976	241884	267382	228265	318486	164594	163931	115058	259266	306713	233543	264140	199043	222216																			0.000718272	0.000637465	0.000671636	0.000678171	0.000580965	0.000529718	0.000636158	0.000662286
3.09807e-20	56.4123	K7ELL7;P14314	P14314	PRKCSH	Glucosidase 2 subunit beta	K7ELL7_HUMAN;GLU2B_HUMAN	17.9542	323837	419118	452181	272636	300794	269633	330388	170063	177530	122272	246285	286160	232632	251254	197680	222018																			0.000763402	0.000709646	0.00082533	0.000764389	0.000653562	0.000625718	0.000659933	0.00068429
1.30936e-20	56.72	P26038	P26038	MSN	Moesin	MOES_HUMAN	17.7713	301187	342871	334895	238379	239819	208800	285568	150028	158707	103717	226409	265614	220321	242942	189412	221666																			0.000710007	0.000580545	0.000611256	0.000668343	0.000521077	0.000484547	0.000570406	0.000603676
1.75902e-15	52.168	Q08170	Q08170	SRSF4	Serine/arginine-rich splicing factor 4	SRSF4_HUMAN	17.862	347932	423490	366131	255174	242647	275302	289574	180847	149807	127763	210055	265119	235512	241746	166192	221508																			0.000820201	0.000717048	0.000668269	0.000715432	0.00052722	0.000638874	0.000578409	0.000727684
1.67539e-14	51.1999	P62318	P62318	SNRPD3	Small nuclear ribonucleoprotein Sm D3	SMD3_HUMAN	17.9805	333129	541958	423848	264286	371577	307082	336055	146949	235497	91651.9	207376	321026	222452	257223	193107	221403																			0.000785306	0.000917638	0.000773615	0.000740978	0.000807358	0.000712623	0.000671252	0.000591288
7.84531e-18	54.3506	D9J307	D9J307	HLA-B	HLA class I histocompatibility antigen B alpha chain	D9J307_HUMAN	17.9893	283784	375730	384535	254497	312318	329998	392047	226411	181635	155542	249977	343851	216864	236560	167891	221288																			0.000668981	0.000636183	0.00070186	0.000713533	0.000678601	0.000765803	0.000783092	0.00091102
1.58373e-19	55.8201	A0A2R8Y5V9	R8Y5V9	TPM4	Tropomyosin 4	A0A2R8Y5V9_HUMAN	17.8994	276711	373904	410778	266043	301269	312528	309281	201482	158052	125333	212896	295115	219974	249169	163526	220322																			0.000652309	0.000633091	0.00074976	0.000745904	0.000654594	0.000725262	0.000617773	0.000810715
5.93023e-13	49.5818	E9PCG9;Q02338	Q02338	BDH1	D-beta-hydroxybutyrate dehydrogenase, mitochondrial;D-beta-hydroxybutyrate dehydrogenase, mitochondrial	E9PCG9_HUMAN;BDH_HUMAN	17.8269	270216	382375	305886	221526	380571	315077	350341	132295	167721	95108.3	201998	278522	200290	236060	201632	219076																			0.000636998	0.000647434	0.000558309	0.000621093	0.0008269	0.000731176	0.000699787	0.000532323
8.20168e-15	51.5109	F8W1A4;P54819	P54819	AK2	Adenylate kinase 2, mitochondrial;Adenylate kinase 2, mitochondrial	F8W1A4_HUMAN;KAD2_HUMAN	17.8434	286827	399942	353554	236716	267203	242577	305684	156507	182269	121659	207112	273375	220258	260157	189011	216355																			0.000676154	0.000677178	0.000645313	0.00066368	0.000580576	0.00056293	0.000610588	0.000629747
3.35374e-16	52.8562	P46779	P46779	RPL28	Large ribosomal subunit protein eL28	RL28_HUMAN	17.6909	328547	321786	336720	234913	217787	196737	207373	132953	120062	107031	194566	246186	239326	270328	190146	215719																			0.000774504	0.000544846	0.000614587	0.000658626	0.000473206	0.000456553	0.000414216	0.000534971
2.65709e-18	54.7662	P49257	P49257	LMAN1	Protein ERGIC-53	LMAN1_HUMAN	17.8917	256876	366689	381961	243257	303337	280159	331565	174407	183224	119147	219945	336831	215140	256500	181165	215183																			0.00060555	0.000620874	0.000697162	0.00068202	0.000659087	0.000650146	0.000662283	0.000701771
8.43687e-19	55.1998	P38117	P38117	ETFB	Electron transfer flavoprotein subunit beta	ETFB_HUMAN	17.912	270038	392807	402625	240896	327664	298490	346525	170738	193395	114064	218171	303305	218839	250984	182473	215067																			0.000636578	0.000665096	0.00073488	0.0006754	0.000711945	0.000692686	0.000692164	0.000687006
4.89213e-19	55.4034	I3L4N8;P63261	P63261	ACTG1	Actin gamma 1;Actin, cytoplasmic 2	I3L4N8_HUMAN;ACTG_HUMAN	17.911	232227	318866	217537	222324	413672	368225	322154	167692	215390	140311	226271	282477	248164	283098	215960	214629																			0.000547443	0.000539901	0.000397053	0.00062333	0.000898823	0.000854513	0.000643485	0.00067475
1.0005e-21	57.6201	P31948	P31948	STIP1	Stress-induced-phosphoprotein 1	STIP1_HUMAN	17.7414	290384	366675	350957	233056	249042	217039	289468	140579	146201	83199.6	211670	251341	216994	252592	193871	214409																			0.000684539	0.000620851	0.000640574	0.000653419	0.000541115	0.000503667	0.000578198	0.000565655
7.549e-19	55.2415	P50502	P50502	ST13	Hsc70-interacting protein	F10A1_HUMAN	17.8117	272996	356258	378796	214639	243897	259968	313309	160556	169082	116826	219766	284231	216426	251205	170154	214142																			0.000643551	0.000603212	0.000691385	0.000601784	0.000529937	0.00060329	0.000625818	0.000646038
4.34624e-19	55.4474	Q6XQN6	Q6XQN6	NAPRT	Nicotinate phosphoribosyltransferase	PNCB_HUMAN	17.7608	233022	334812	319310	208179	309861	309367	301076	155202	171617	118911	187155	275665	199107	223915	150477	213568																			0.000549317	0.000566901	0.000582811	0.000583673	0.000673263	0.000717926	0.000601383	0.000624496
7.71906e-18	54.3569	P18754	P18754	RCC1	Regulator of chromosome condensation	RCC1_HUMAN	17.7844	253914	404318	369766	212488	327052	242765	326221	129619	181193	87932.5	188700	269052	215351	255168	177620	212807																			0.000598568	0.000684587	0.000674905	0.000595753	0.000710616	0.000563367	0.000651608	0.000521555
3.92074e-12	48.675	P62280	P62280	RPS11	Small ribosomal subunit protein uS17	RS11_HUMAN	17.8584	353375	513890	479298	255296	225379	228848	310753	142240	137730	106019	193266	263956	235425	272699	201677	211604																			0.000833033	0.000870114	0.000874824	0.000715772	0.000489701	0.000531071	0.000620712	0.000572337
3.6939e-18	54.6405	P39019	P39019	RPS19	Small ribosomal subunit protein eS19	RS19_HUMAN	17.6892	266962	324578	341124	212007	257191	242207	271938	154584	128418	91447.5	179255	253706	203864	236364	178084	210697																			0.000629325	0.000549572	0.000622626	0.000594403	0.000558821	0.000562073	0.000543181	0.000622009
2.58013e-14	51.0099	A0A2R8Y7R2;A0A2R8Y7X9;A0AA75LVZ2;E9PEW8;E9PFT6;F8W6P5;P02042;P02100;P68871;P69891;P69892	P69892	HBB;;;HBD;HBD;HBB;HBD;HBE1;HBB;HBG1;HBG2	Hemoglobin subunit beta;Globin domain-containing protein;Globin domain-containing protein;Hemoglobin subunit delta (Fragment);Hemoglobin subunit delta;Hemoglobin subunit beta (Fragment);Hemoglobin subunit delta;Hemoglobin subunit epsilon;Hemoglobin subunit beta;Hemoglobin subunit gamma-1;Hemoglobin subunit gamma-2	A0A2R8Y7R2_HUMAN;A0A2R8Y7X9_HUMAN;A0AA75LVZ2_HUMAN;E9PEW8_HUMAN;E9PFT6_HUMAN;F8W6P5_HUMAN;HBD_HUMAN;HBE_HUMAN;HBB_HUMAN;HBG1_HUMAN;HBG2_HUMAN	17.9255	177110	368070	175854	224905	440752	485014	584114	194814	291371	131203	209563	314557	198707	223858	147309	210228																			0.000417512	0.000623212	0.000320972	0.000630565	0.000957662	0.00112554	0.00116674	0.000783885
2.96761e-13	49.905	J3KTF8;J3QQX2;P52565	P52565	ARHGDIA	Rho GDP-dissociation inhibitor 1 (Fragment);Rho GDP-dissociation inhibitor 1;Rho GDP-dissociation inhibitor 1	J3KTF8_HUMAN;J3QQX2_HUMAN;GDIR1_HUMAN	17.8462	318516	454766	432163	247833	239105	229363	286085	146747	160404	103902	218914	272916	227754	270164	196438	210163																			0.000750856	0.000770006	0.000788792	0.000694849	0.000519525	0.000532266	0.000571439	0.000590475
8.30626e-17	53.4217	P49736	P49736	MCM2	DNA replication licensing factor MCM2	MCM2_HUMAN	17.7983	289162	382313	368580	248303	307493	271884	300759	146868	163001	100979	189038	278270	208294	232060	162243	209395																			0.000681659	0.000647329	0.000672739	0.000696168	0.000668118	0.000630942	0.00060075	0.000590961
1.01334e-12	49.3284	B5MBZ0;Q9HC35	Q9HC35	EML4	EMAP like 4;Echinoderm microtubule-associated protein-like 4	B5MBZ0_HUMAN;EMAL4_HUMAN	18.0686	332255	429208	482788	268893	317671	363638	397177	204061	217353	152858	260311	360225	235999	220768	181018	208981																			0.000783244	0.00072673	0.000881194	0.000753895	0.000690232	0.000843868	0.00079334	0.00082109
5.9323e-21	57	P22102	P22102	GART	Trifunctional purine biosynthetic protein adenosine-3	PUR2_HUMAN	17.7216	255059	337847	322884	218447	304398	272905	298312	140275	154796	96995.8	182884	260021	202591	231085	157124	204368																			0.000601266	0.000572039	0.000589334	0.00061246	0.000661394	0.00063331	0.000595862	0.000564433
1.21055e-21	57.5543	P62854	P62854	RPS26	Small ribosomal subunit protein eS26	RS26_HUMAN	17.6334	343588	483929	439402	233188	189103	174618	276764	123389	117254	61047.9	160380	235809	197883	244468	168091	201751																			0.00080996	0.000819384	0.000802005	0.000653789	0.000410881	0.000405225	0.00055282	0.000496488
6.07666e-20	56.1693	P46783	P46783	RPS10	Small ribosomal subunit protein eS10	RS10_HUMAN	17.5528	260472	338197	310170	229305	168458	175491	195822	112502	115625	75124.5	185306	228740	230328	261625	193271	199444																			0.000614027	0.000572631	0.000566129	0.000642903	0.000366024	0.000407249	0.000391144	0.00045268
3.32777e-17	53.7857	Q99832	Q99832	CCT7	T-complex protein 1 subunit eta	TCPH_HUMAN	17.7514	266392	384873	372624	228469	292478	254420	312414	141192	161243	100567	185476	251383	194743	224442	168055	198387																			0.000627984	0.000651663	0.00068012	0.000640559	0.000635493	0.000590415	0.000624031	0.000568121
1.70165e-16	53.1327	P62753	P62753	RPS6	Small ribosomal subunit protein eS6	RS6_HUMAN	17.5782	243627	321404	337904	216282	187071	193658	240573	124668	120494	96460.1	168036	211832	207455	242149	180648	198159																			0.000574317	0.000544197	0.000616749	0.00060639	0.000406465	0.000449407	0.000480532	0.000501632
1.31022e-22	58.3129	Q09666	Q09666	AHNAK	Neuroblast differentiation-associated protein AHNAK	AHNK_HUMAN	17.6966	203282	323269	329849	206353	301530	283568	300396	160313	164553	110789	196864	250494	192000	209050	130854	197649																			0.000479209	0.000547356	0.000602046	0.00057855	0.000655162	0.000658056	0.000600026	0.00064506
5.72677e-17	53.5703	P01591	P01591	JCHAIN	Immunoglobulin J chain	IGJ_HUMAN	18.241	404311	657713	748901	404506	265907	283220	339753	198695	311685	225472	361045	448807	212203	225476	163250	197633																			0.000953107	0.00111363	0.00136691	0.00113411	0.00057776	0.000657249	0.000678638	0.0007995
3.42941e-22	57.987	A0A7I2V351;A0A7I2V487;A0A7I2YQE1;P52292	P52292	KPNA2	Importin subunit alpha;Importin subunit alpha;Importin subunit alpha;Importin subunit alpha-1	A0A7I2V351_HUMAN;A0A7I2V487_HUMAN;A0A7I2YQE1_HUMAN;IMA1_HUMAN	17.7412	241096	351118	325798	216811	302647	303356	300755	146943	182281	112012	184919	258893	191224	214455	147791	196044																			0.000568351	0.000594509	0.000594653	0.000607873	0.000657589	0.000703977	0.000600742	0.000591262
4.15818e-16	52.768	Q8NC51	Q8NC51	SERBP1	SERPINE1 mRNA-binding protein 1	SERB1_HUMAN	17.6867	245056	280456	253169	204403	244450	254511	274561	191436	140184	124023	213662	271369	204834	213986	153029	195963																			0.000577686	0.000474866	0.000462088	0.000573084	0.000531138	0.000590626	0.000548421	0.000770291
2.0648e-13	50.0725	A0A087WTZ5;E9PJ81;Q04323	Q04323	UBXN1	UBX domain protein 1;UBX domain protein 1 (Fragment);UBX domain-containing protein 1	A0A087WTZ5_HUMAN;E9PJ81_HUMAN;UBXN1_HUMAN	17.2048	140490	125882	196944	133021	157433	157102	160036	107052	108157	88537.6	198787	216348	179609	177495	146014	195485																			0.000331186	0.000213142	0.000359466	0.000372951	0.000342069	0.000364574	0.000319662	0.000430749
7.41628e-19	55.2481	P49915	P49915	GMPS	GMP synthase [glutamine-hydrolyzing]	GUAA_HUMAN	17.7121	242375	377056	368577	221467	299125	271027	294435	144557	160485	98553.9	168352	237843	186583	211196	162994	195073																			0.000571366	0.000638428	0.000672733	0.000620927	0.000649936	0.000628953	0.000588119	0.000581663
4.15509e-12	48.6466	P59998	P59998	ARPC4	Actin-related protein 2/3 complex subunit 4	ARPC4_HUMAN	17.8351	261241	399531	417798	231613	331871	302556	323587	145693	205862	100755	179980	281338	212321	229606	167440	194866																			0.000615839	0.000676482	0.000762573	0.000649374	0.000721087	0.000702119	0.000646348	0.000586231
8.20308e-20	56.0604	Q14566	Q14566	MCM6	DNA replication licensing factor MCM6	MCM6_HUMAN	17.6947	260073	343646	332602	217665	267575	252171	286979	142839	152926	89190.7	182926	246933	198991	229002	172291	194516																			0.000613087	0.000581858	0.000607072	0.000610268	0.000581385	0.000585195	0.000573226	0.000574748
4.8853e-13	49.6727	P60866	P60866	RPS20	Small ribosomal subunit protein uS10	RS20_HUMAN	17.6744	242090	365598	349695	200839	224186	208298	306905	139721	136987	107773	184781	267118	202319	231988	162386	194505																			0.000570695	0.000619027	0.000638269	0.000563093	0.000487109	0.000483382	0.000613025	0.000562202
2.66553e-16	52.9502	Q15185	Q15185	PTGES3	Prostaglandin E synthase 3	TEBP_HUMAN	17.7653	326821	385194	357501	228642	267837	247812	300245	139667	158977	88313.5	188648	296843	201090	248364	169444	193359																			0.000770435	0.000652206	0.000652518	0.000641044	0.000581954	0.00057508	0.000599723	0.000561986
1.26617e-18	55.0472	P16949	P16949	STMN1	Stathmin	STMN1_HUMAN	17.5761	203983	265277	289959	204040	218066	220137	254091	159347	122621	103511	197501	250227	189431	203185	155575	193325																			0.000480862	0.000449164	0.000529238	0.000572066	0.000473811	0.000510856	0.000507533	0.000641173
4.37898e-12	48.6208	P42766	P42766	RPL35	Large ribosomal subunit protein uL29	RL35_HUMAN	17.4872	197617	281916	316365	195251	184858	184113	242709	120436	105601	89640.8	167496	239382	190521	222138	159036	192624																			0.000465855	0.000477337	0.000577435	0.000547425	0.000401658	0.000427258	0.000484798	0.000484603
3.23096e-21	57.2132	Q9Y230	Q9Y230	RUVBL2	RuvB-like 2	RUVB2_HUMAN	17.7229	250340	364361	377118	219590	252873	227398	305488	132385	168328	95016	199288	262767	205935	229970	171775	192246																			0.000590143	0.000616933	0.000688323	0.000615665	0.000549439	0.000527706	0.000610196	0.000532686
2.64097e-12	48.8679	P49207	P49207	RPL34	Large ribosomal subunit protein eL34	RL34_HUMAN	17.4864	244724	229229	247618	181963	190521	197410	199364	128076	113660	107352	171975	236226	189718	225279	168954	192234																			0.000576902	0.000388128	0.000451957	0.000510171	0.000413962	0.000458114	0.000398218	0.000515346
5.97299e-17	53.5535	Q09028	Q09028	RBBP4	Histone-binding protein RBBP4	RBBP4_HUMAN	17.6993	237636	347723	363771	226099	250007	247769	277137	148722	160098	101917	192567	253486	192528	218300	159578	191147																			0.000560193	0.000588761	0.000663962	0.000633914	0.000543214	0.000574981	0.000553567	0.000598423
1.78604e-17	54.0305	P53992	P53992	SEC24C	Protein transport protein Sec24C	SC24C_HUMAN	17.6429	250166	321845	223644	211038	283652	269554	305310	132121	165704	91777.8	180018	240497	193418	212377	157345	190116																			0.000589732	0.000544945	0.000408199	0.000591688	0.000616316	0.000625536	0.000609839	0.000531623
6.12358e-18	54.4463	P62249	P62249	RPS16	Small ribosomal subunit protein uS9	RS16_HUMAN	17.7119	331781	513846	469421	241253	219260	184651	283824	106441	153346	76471.2	156102	237735	229196	255379	179421	188673																			0.000782128	0.000870039	0.000856797	0.000676401	0.000476405	0.000428506	0.000566923	0.00042829
1.67892e-14	51.199	Q9NSD9	Q9NSD9	FARSB	Phenylalanine--tRNA ligase beta subunit	SYFB_HUMAN	17.5494	226277	298816	311368	193365	209441	222750	260699	138575	137362	98282.7	165227	213445	178886	203464	150194	188246																			0.000533417	0.000505952	0.000568316	0.000542137	0.000455072	0.00051692	0.000520731	0.000557592
1.42276e-14	51.2715	P40429	P40429	RPL13A	Large ribosomal subunit protein uL13	RL13A_HUMAN	17.5599	255359	372431	377071	214888	188748	205135	262656	120481	110329	97305.3	149393	200622	183994	216291	166830	187053																			0.000601974	0.000630596	0.000688237	0.000602481	0.00041011	0.000476041	0.00052464	0.000484786
3.81651e-17	53.7315	P62316	P62316	SNRPD2	Small nuclear ribonucleoprotein Sm D2	SMD2_HUMAN	17.6718	284325	335482	378941	225898	239608	219123	275601	161575	118935	83227.8	192879	251528	203443	231655	162623	185827																			0.000670257	0.000568036	0.00069165	0.00063335	0.000520618	0.000508504	0.000550499	0.000650139
5.23695e-19	55.3781	O75131	O75131	CPNE3	Copine-3	CPNE3_HUMAN	17.5927	240413	350737	355072	199709	217118	202054	284977	120240	154906	87057.9	172718	242970	179514	202952	157714	185795																			0.00056674	0.000593865	0.000648084	0.000559925	0.000471752	0.000468892	0.000569226	0.000483814
8.73502e-08	43.0214	J3QLN7;Q99741	Q99741	CDC6	Cell division cycle 6 (Fragment);Cell division control protein 6 homolog	J3QLN7_HUMAN;CDC6_HUMAN	16.9684	189260	184197	104785	179603	356274	343801	0	69337.5	40585.1	79326.9	74818.4	152104	141404	185361	41943.4	185673																			0.000446155	0.000311881	0.000191255	0.000503553	0.000774108	0.000797834	3.68701e-07	0.000278997
3.60172e-17	53.7544	Q99714	Q99714	HSD17B10	3-hydroxyacyl-CoA dehydrogenase type-2	HCD2_HUMAN	17.5772	221980	319821	228595	189724	298252	239692	277172	118700	145265	84147.8	180509	258471	180093	220378	150372	185591																			0.000523287	0.000541518	0.000417236	0.00053193	0.00064804	0.000556237	0.000553636	0.000477618
1.27534e-15	52.303	K7ERE3;P13646	P13646	KRT13	Keratin 13;Keratin, type I cytoskeletal 13	K7ERE3_HUMAN;K1C13_HUMAN	17.9514	248785	492873	521684	235084	230497	244853	472645	191033	221140	193735	260133	267967	271231	142531	178154	183964																			0.000586476	0.000834527	0.000952188	0.000659106	0.000500821	0.000568212	0.000944084	0.00076867
1.35856e-12	49.1885	B8ZZQ6;P06454	P06454	PTMA	Prothymosin alpha	B8ZZQ6_HUMAN;PTMA_HUMAN	17.5575	161679	151440	160708	169132	317771	323298	308902	297923	102719	119226	219845	281204	161305	148228	175521	183919																			0.000381135	0.000256417	0.000293327	0.000474194	0.000690449	0.000750254	0.000617014	0.00119877
2.24915e-16	53.0194	Q9UKN8	Q9UKN8	GTF3C4	General transcription factor 3C polypeptide 4	TF3C4_HUMAN	17.7639	224128	368697	290222	215612	351602	344918	318045	157299	188867	111496	172493	265013	196583	224995	148121	183226																			0.000528352	0.000624274	0.000529719	0.000604513	0.000763956	0.000800426	0.000635279	0.000632931
1.38674e-18	55.0129	P12004	P12004	PCNA	Proliferating cell nuclear antigen	PCNA_HUMAN	17.5984	258384	342223	328212	215010	212806	188893	249926	128307	148641	89796.8	180175	222145	192666	216824	176121	182945																			0.000609105	0.000579448	0.000599059	0.000602825	0.000462383	0.000438351	0.000499214	0.000516276
2.51468e-17	53.8962	Q13263	Q13263	TRIM28	Transcription intermediary factor 1-beta	TIF1B_HUMAN	17.4987	214051	292294	275096	187106	234112	221637	217192	119134	139315	83006.7	167185	221949	184953	208102	146991	182441																			0.000504595	0.00049491	0.00050211	0.000524589	0.000508676	0.000514337	0.000433829	0.000479364
2.96282e-20	56.4283	P31153	P31153	MAT2A	S-adenosylmethionine synthase isoform type-2	METK2_HUMAN	17.5144	229449	333406	342465	204330	205014	209179	232074	122059	132309	89492.2	145012	209949	182456	208820	140286	181896																			0.000540895	0.00056452	0.000625074	0.000572881	0.000445453	0.000485427	0.000463556	0.000491137
1.31294e-14	51.3065	E9PKP7;P17480	P17480	UBTF	Upstream binding transcription factor;Nucleolar transcription factor 1	E9PKP7_HUMAN;UBF1_HUMAN	17.604	205361	278338	266175	188341	251365	268890	282749	169304	136185	115312	184981	243266	184211	205987	136679	181173																			0.00048411	0.000471278	0.000485828	0.000528052	0.000546163	0.000623994	0.000564776	0.000681236
7.71906e-24	59.2527	Q9Y285	Q9Y285	FARSA	Phenylalanine--tRNA ligase alpha subunit	SYFA_HUMAN	17.4824	243070	304157	295857	201830	249976	209546	254335	116288	117427	65291.6	153483	230836	168180	203834	138568	181147																			0.000573005	0.000514996	0.000540003	0.000565872	0.000543144	0.000486278	0.000508021	0.000467915
4.08644e-18	54.6018	P21796	P21796	VDAC1	Non-selective voltage-gated ion channel VDAC1	VDAC1_HUMAN	17.6379	231866	375524	344710	213832	263234	231077	289362	133844	162273	77490	166153	256567	187276	215531	151564	180765																			0.000546592	0.000635834	0.000629172	0.00059952	0.000571952	0.000536244	0.000577984	0.000538555
3.57903e-16	52.8296	A0A2U3TZH3;A0A9L9PYI8;Q05639	Q05639	EEF1A2	Elongation factor 1-alpha;Elongation factor 1-alpha 2;Elongation factor 1-alpha 2	A0A2U3TZH3_HUMAN;A0A9L9PYI8_HUMAN;EF1A2_HUMAN	17.4871	249728	298877	256080	171062	291643	276401	270556	135791	105311	100588	136825	209294	142406	189935	117336	180560																			0.0005887	0.000506056	0.000467402	0.000479605	0.00063368	0.000641424	0.000540421	0.000546388
2.1586e-21	57.3538	P07355	P07355	ANXA2	Annexin A2	ANXA2_HUMAN	17.622	232483	338511	322947	213751	234110	231038	265994	133174	156517	103235	179668	234354	180433	203089	160614	180326																			0.000548046	0.000573164	0.000589449	0.000599293	0.000508672	0.000536152	0.000531309	0.000535859
1.18519e-05	39.4254	A0A075B6F3;H0Y7V4;Q96JB1	Q96JB1	DNAH8	Dynein axonemal heavy chain 8	A0A075B6F3_HUMAN;H0Y7V4_HUMAN;DYH8_HUMAN	17.0304	157187	171602	248143	103300	116117	107904	345379	108402	89582.5	100126	131348	110745	107497	92874.3	140429	179139																			0.000370547	0.000290555	0.000452916	0.000289621	0.000252297	0.000250405	0.000689875	0.000436184
1.40601e-16	53.2099	Q07666	Q07666	KHDRBS1	KH domain-containing, RNA-binding, signal transduction-associated protein 1	KHDR1_HUMAN	17.47	218576	219426	236737	174012	223341	222936	251283	157302	106852	90150.3	169955	228285	187609	198878	143551	178921																			0.000515262	0.000371531	0.000432096	0.000487878	0.000485272	0.000517351	0.000501925	0.000632944
2.36923e-14	51.0476	P62888	P62888	RPL30	Large ribosomal subunit protein eL30	RL30_HUMAN	17.5118	239617	349329	326889	183221	226810	190045	225681	113007	139717	79562	149380	223723	187270	210841	153290	178669																			0.000564865	0.000591481	0.000596645	0.000513697	0.00049281	0.000441023	0.000450786	0.000454714
4.3693e-17	53.6779	Q8TCS8	Q8TCS8	PNPT1	Polyribonucleotide nucleotidyltransferase 1, mitochondrial	PNPT1_HUMAN	17.5727	207528	311122	328180	189921	250838	228645	315572	142003	145425	93431.1	170895	217170	173633	202630	133036	178267																			0.000489219	0.000526789	0.000599	0.000532481	0.000545017	0.000530599	0.000630339	0.000571387
2.36627e-18	54.8104	P49588	P49588	AARS1	Alanine--tRNA ligase, cytoplasmic	SYAC_HUMAN	17.4799	247882	302418	283268	194873	212249	191185	248269	123290	121327	76587.5	169512	222733	173042	199026	144076	173773																			0.000584347	0.000512052	0.000517026	0.000546365	0.000461172	0.00044367	0.000495904	0.000496087
3.07283e-20	56.4152	Q02790	Q02790	FKBP4	Peptidyl-prolyl cis-trans isomerase FKBP4	FKBP4_HUMAN	17.5393	239308	328583	344937	203886	235076	199631	246237	118768	145225	78429.2	168039	210490	177714	204242	156874	172551																			0.000564134	0.000556353	0.000629586	0.000571635	0.000510771	0.000463269	0.000491845	0.000477893
4.73839e-16	52.7143	O43776	O43776	NARS1	Asparagine--tRNA ligase, cytoplasmic	SYNC_HUMAN	17.535	209077	314730	305770	191375	251686	207070	272642	126480	160226	82028.2	162124	212587	173334	199622	153281	172360																			0.00049287	0.000532898	0.000558096	0.000536558	0.00054686	0.000480531	0.000544589	0.000508925
7.71906e-24	59.2527	Q96AE4	Q96AE4	FUBP1	Far upstream element-binding protein 1	FUBP1_HUMAN	17.5157	202943	273785	278687	167824	229651	218167	267857	142260	134979	99845.3	192521	237906	166113	190458	139190	171484																			0.000478411	0.00046357	0.000508664	0.000470528	0.000498983	0.000506285	0.000535031	0.00057242
4.20865e-07	41.9423	A0A8I5KR90;A0A8I5QL41;K7EIJ8;K7EM02;K7EPQ6;Q8IYT4	Q8IYT4	KATNAL2	Katanin catalytic subunit A1 like 2;Katanin p60 ATPase-containing subunit A-like 2;Katanin p60 ATPase-containing subunit A-like 2;Katanin catalytic subunit A1 like 2 (Fragment);Katanin catalytic subunit A1 like 2;Katanin p60 ATPase-containing subunit A-like 2	A0A8I5KR90_HUMAN;A0A8I5QL41_HUMAN;K7EIJ8_HUMAN;K7EM02_HUMAN;K7EPQ6_HUMAN;KATL2_HUMAN	17.626	210427	319764	340329	193890	287661	291514	290046	145817	155135	103464	168084	256680	163379	178659	144407	170945																			0.000496052	0.000541421	0.000621174	0.000543608	0.000625027	0.000676497	0.000579351	0.000586732
1.35742e-11	48.0572	A0A994J6T1;P63000	P63000	RAC1	Ras-related C3 botulinum toxin substrate 1	A0A994J6T1_HUMAN;RAC1_HUMAN	17.6227	251880	391381	403363	207184	216791	204746	313795	128921	140448	93800	168632	248041	179987	203183	148688	170813																			0.000593772	0.000662682	0.000736225	0.000580882	0.000471042	0.000475139	0.00062679	0.000518746
2.64058e-20	56.4696	A0A7P0T9I9;P43490	P43490	NAMPT	Nicotinamide phosphoribosyltransferase	A0A7P0T9I9_HUMAN;NAMPT_HUMAN	17.5225	233450	323089	304966	186684	270847	245216	269120	112162	146972	64485.9	159340	230842	170692	201692	141317	170752																			0.000550326	0.000547052	0.00055663	0.000523406	0.000588493	0.000569054	0.000537553	0.000451313
1.489e-19	55.8427	P24752	P24752	ACAT1	Acetyl-CoA acetyltransferase, mitochondrial	THIL_HUMAN	17.5761	212328	311741	293376	179994	273364	229439	302361	133600	150493	83721.6	179842	258719	177605	204440	140818	170278																			0.000500534	0.000527837	0.000535475	0.000504649	0.000593961	0.000532442	0.00060395	0.000537572
7.71906e-24	59.2527	P67809	P67809	YBX1	Y-box-binding protein 1	YBOX1_HUMAN	17.4816	193278	212969	207435	133655	204652	204872	262984	174489	134574	109316	198548	233908	192329	214523	150704	169867																			0.000455627	0.000360598	0.000378615	0.000374729	0.000444665	0.000475433	0.000525296	0.0007021
1.28032e-17	54.1605	Q15021	Q15021	NCAPD2	Condensin complex subunit 1	CND1_HUMAN	17.411	196676	277657	256735	176986	248235	229092	252811	111658	122745	72365.4	145329	213194	168053	181065	128278	169280																			0.000463637	0.000470126	0.000468598	0.000496215	0.000539362	0.000531637	0.000504977	0.000449286
1.19441e-18	55.0692	Q99623	Q99623	PHB2	Prohibitin-2	PHB2_HUMAN	17.5392	234173	325051	327790	205012	231584	202046	264552	127046	127460	84651	162743	228918	175798	210494	148287	169142																			0.000552031	0.000550373	0.000598289	0.000574793	0.000503183	0.000468873	0.000528429	0.000511203
6.64492e-17	53.511	P32119	P32119	PRDX2	Peroxiredoxin-2	PRDX2_HUMAN	17.5165	220303	312473	306646	189911	244716	236505	267293	127337	132608	83445.7	152666	219555	174976	192643	139915	168797																			0.000519334	0.000529077	0.000559696	0.000532454	0.000531717	0.000548841	0.000533903	0.000512372
1.05396e-15	52.3827	C9JIF9;P13798	P13798	APEH	Acylamino-acid-releasing enzyme	C9JIF9_HUMAN;ACPH_HUMAN	17.4513	197441	272385	266908	178232	239646	234273	236312	128683	134992	91441.2	156683	204356	161189	184078	132766	166532																			0.000465439	0.0004612	0.000487165	0.000499708	0.000520701	0.00054366	0.00047202	0.000517788
4.17541e-16	52.7663	D6RAN4;P32969	P32969	RPL9	Large ribosomal subunit protein uL6 (Fragment);Large ribosomal subunit protein uL6	D6RAN4_HUMAN;RL9_HUMAN	17.3931	232504	322385	323390	177543	202873	189059	204193	84570.4	119505	64920.9	134213	218498	172411	214228	149158	166172																			0.000548095	0.000545859	0.000590257	0.000497778	0.000440801	0.000438736	0.000407864	0.000340291
1.41572e-15	52.2592	P61088	P61088	UBE2N	Ubiquitin-conjugating enzyme E2 N	UBE2N_HUMAN	17.6661	268108	419603	380921	216821	276044	227876	306642	128881	170833	79820.9	166459	253242	176806	210444	149659	165831																			0.000632028	0.000710468	0.000695264	0.0006079	0.000599787	0.000528816	0.000612501	0.000518584
4.59067e-06	40.1672	A0A0A0MQX8;C9JP00;Q9NR56	Q9NR56	MBNL1	Muscleblind like splicing regulator 1;Muscleblind like splicing regulator 1;Muscleblind-like protein 1	A0A0A0MQX8_HUMAN;C9JP00_HUMAN;MBNL1_HUMAN	17.6319	208296	298699	320945	172268	196165	345057	348801	178373	166867	124274	186734	242033	162407	173915	133501	163771																			0.00049103	0.000505755	0.000585794	0.000482987	0.000426226	0.000800748	0.000696711	0.00071773
2.07178e-15	52.099	P07741	P07741	APRT	Adenine phosphoribosyltransferase	APT_HUMAN	17.4977	233209	343063	281312	191035	259283	257314	259604	102722	150149	66173	143640	233664	168135	199430	135622	163156																			0.000549758	0.000580871	0.000513456	0.000535606	0.000563367	0.00059713	0.000518544	0.000413328
7.17403e-17	53.4804	Q86WQ0	Q86WQ0	NR2C2AP	Nuclear receptor 2C2-associated protein	NR2CA_HUMAN	17.6527	255782	369310	181492	210331	391131	281036	308783	95518.5	220515	63440.5	162186	297655	199929	255330	160814	163013																			0.00060297	0.000625312	0.000331262	0.000589704	0.000849845	0.000652179	0.000616777	0.000384343
1.57417e-15	52.2147	P27635	P27635	RPL10	Large ribosomal subunit protein uL16	RL10_HUMAN	17.4643	268436	375805	374273	210443	214662	185501	209396	95471.1	105718	63617.7	151444	211963	186470	213562	147640	162890																			0.0006328	0.000636309	0.00068313	0.000590018	0.000466415	0.00043048	0.000418258	0.000384152
0.00173618	35.1279	P40261	P40261	NNMT	Nicotinamide N-methyltransferase	NNMT_HUMAN	16.2137	65714.5	36905	90174.6	55570.3	81989.8	65005.8	124675	54655.6	42800	62137.2	106071	77439.7	90628.2	70853.8	123489	162102																			0.000154913	6.24872e-05	0.000164588	0.000155802	0.000178147	0.000150854	0.000249032	0.000219921
4.02773e-17	53.7101	P24534	P24534	EEF1B2	Elongation factor 1-beta	EF1B_HUMAN	17.3797	214315	268230	210277	170303	234276	237198	241683	118162	117568	65421.6	146577	225747	156372	189366	128980	161132																			0.000505218	0.000454164	0.000383802	0.000477478	0.000509032	0.000550447	0.000482749	0.000475456
4.80837e-20	56.254	P09382	P09382	LGALS1	Galectin-1	LEG1_HUMAN	17.5622	204670	313119	305776	174755	275754	259704	292892	150007	147434	89331.9	176370	252056	161383	187524	126046	160989																			0.00048248	0.00053017	0.000558108	0.000489961	0.000599156	0.000602676	0.000585036	0.00060359
8.49384e-17	53.4127	P62081	P62081	RPS7	Small ribosomal subunit protein eS7	RS7_HUMAN	17.3703	288765	361048	267187	200185	192411	183189	195352	95315.9	91552	65025.3	124450	216325	167530	215729	135204	160891																			0.000680724	0.000611323	0.000487675	0.000561258	0.000418068	0.000425113	0.000390206	0.000383528
1.05945e-16	53.324	O75821	O75821	EIF3G	Eukaryotic translation initiation factor 3 subunit G	EIF3G_HUMAN	17.3925	197765	224112	190289	151213	232309	236430	249601	137472	129729	90676	160329	214306	158012	179525	133063	160843																			0.000466203	0.000379464	0.00034732	0.000423955	0.000504759	0.000548667	0.000498564	0.000553155
1.44679e-18	54.9968	Q13283	Q13283	G3BP1	Ras GTPase-activating protein-binding protein 1	G3BP1_HUMAN	17.4175	187321	265013	238395	168577	239552	218649	237424	126366	136936	98018.3	154734	206387	155225	177727	130611	160714																			0.000441584	0.000448717	0.000435123	0.000472639	0.000520496	0.000507403	0.000474242	0.000508465
2.00041e-21	57.3803	P07814	P07814	EPRS1	Bifunctional glutamate/proline--tRNA ligase	SYEP_HUMAN	17.3996	199072	278479	278389	170613	210473	199946	245494	121479	125722	83405.2	154241	195965	163394	184123	126252	160310																			0.000469284	0.000471517	0.000508122	0.000478348	0.000457314	0.000463999	0.000490362	0.0004888
5.7746e-17	53.567	A0A7P0TAN7;A0A7P0Z4A0;A0A7P0Z4P5;F5GZS6;P08195	P08195	SLC3A2	Solute carrier family 3 member 2;Solute carrier family 3 member 2;Solute carrier family 3 member 2;Solute carrier family 3 member 2;Amino acid transporter heavy chain SLC3A2	A0A7P0TAN7_HUMAN;A0A7P0Z4A0_HUMAN;A0A7P0Z4P5_HUMAN;F5GZS6_HUMAN;4F2_HUMAN	17.564	206331	314294	282708	192904	292931	291146	301862	133511	146761	91214	166714	251598	162035	181758	122809	160036																			0.000486397	0.000532159	0.000516004	0.000540844	0.000636478	0.000675641	0.000602952	0.000537214
7.48384e-19	55.2447	D6R9P3;D6RBZ0;D6RD18	D6RD18	HNRNPAB	Heterogeneous nuclear ribonucleoprotein A/B	D6R9P3_HUMAN;D6RBZ0_HUMAN;D6RD18_HUMAN	17.3976	192770	266881	255676	169644	236928	221688	231347	126789	114488	75360.7	153434	222452	161401	191293	125660	158806																			0.000454429	0.00045188	0.000466664	0.00047563	0.000514794	0.000514456	0.000462103	0.000510168
5.35915e-17	53.5967	A0A7I2Y1C3;Q04637	Q04637	EIF4G1	Eukaryotic translation initiation factor 4 gamma 1	A0A7I2Y1C3_HUMAN;IF4G1_HUMAN	17.3585	213182	267541	268249	176531	186716	184070	216818	121633	110689	92244.9	156766	197309	157504	175721	119282	158443																			0.000502547	0.000452997	0.000489613	0.000494939	0.000405694	0.000427159	0.000433081	0.00048942
4.93066e-12	48.5624	P62829	P62829	RPL23	Large ribosomal subunit protein uL14	RL23_HUMAN	17.3637	211165	256373	290166	169579	245628	196179	220413	102451	117798	68732	143649	196114	163154	190503	131690	158254																			0.000497792	0.000434089	0.000529616	0.000475448	0.000533699	0.000455258	0.000440262	0.000412236
7.13829e-22	57.7362	I3L397;I3L504;P63241	P63241	EIF5A	Eukaryotic translation initiation factor 5A (Fragment);Eukaryotic translation initiation factor 5A-1;Eukaryotic translation initiation factor 5A-1	I3L397_HUMAN;I3L504_HUMAN;IF5A1_HUMAN	17.5296	253132	364613	337578	196203	246240	226024	246781	115244	144811	66520.1	154289	238542	174640	201536	141237	158249																			0.000596724	0.00061736	0.000616154	0.000550094	0.000535028	0.000524518	0.000492931	0.000463715
7.93323e-20	56.0725	Q9NR30	Q9NR30	DDX21	Nucleolar RNA helicase 2	DDX21_HUMAN	17.4071	193097	295174	278748	170624	226464	225327	240631	121190	125928	80138.3	142822	198217	163435	183534	127118	157784																			0.000455199	0.000499786	0.000508776	0.000478379	0.000492058	0.0005229	0.000480647	0.000487639
1.39436e-15	52.2656	P62258	P62258	YWHAE	14-3-3 protein epsilon	1433E_HUMAN	17.4765	243508	344872	336657	198434	199870	178017	254625	104710	135007	74367.1	160845	203542	176918	192680	159641	157232																			0.000574037	0.000583934	0.000614473	0.00055635	0.000434277	0.000413111	0.000508599	0.000421327
3.54365e-19	55.5232	P42167	P42167	TMPO	Lamina-associated polypeptide 2, isoforms beta/gamma	LAP2B_HUMAN	17.5689	169730	199989	194265	161213	300559	318251	334437	188585	155673	112677	212386	284999	170507	189516	121467	156131																			0.000400114	0.000338619	0.000354576	0.000451992	0.000653051	0.000738543	0.000668021	0.00075882
4.13646e-18	54.5971	F5H4R6;P55209	P55209	NAP1L1	Nucleosome assembly protein 1 like 1;Nucleosome assembly protein 1-like 1	F5H4R6_HUMAN;NP1L1_HUMAN	17.2703	186793	264349	182420	161632	232739	201949	241301	99113.4	124651	46889.1	145893	205436	153589	180913	123548	154532																			0.000440339	0.000447593	0.000332956	0.000453168	0.000505694	0.000468648	0.000481986	0.000398808
2.4705e-08	43.8401	A0A0G2JPA8;A0A0J9YY65;C9JMH6;P08697	P08697	SERPINF2	Serpin family F member 2;Serpin family F member 2 (Fragment);Alpha-2-antiplasmin (Fragment);Alpha-2-antiplasmin	A0A0G2JPA8_HUMAN;A0A0J9YY65_HUMAN;C9JMH6_HUMAN;A2AP_HUMAN	17.2464	149838	201737	279170	141800	246651	235594	254652	109302	119954	96558.1	136544	156752	117060	120562	111686	154239																			0.000353222	0.00034158	0.000509546	0.000397565	0.000535921	0.000546726	0.000508654	0.000439806
5.95886e-14	50.6372	P61254	P61254	RPL26	Large ribosomal subunit protein uL24	RL26_HUMAN	17.2032	225378	240285	246979	158722	146482	130027	166401	92181.9	94154.9	72328.1	139934	164435	175319	188814	145848	153906																			0.000531298	0.000406849	0.000450791	0.00044501	0.000318275	0.000301745	0.000332377	0.000370917
4.17814e-17	53.6956	Q9Y5B9	Q9Y5B9	SUPT16H	FACT complex subunit SPT16	SP16H_HUMAN	17.3289	186071	271672	245387	163469	213801	194984	227411	113448	122406	69845.5	140439	195916	157532	178375	131901	153201																			0.000438636	0.000459992	0.000447885	0.000458317	0.000464545	0.000452486	0.000454241	0.000456487
2.01297e-19	55.732	P39748	P39748	FEN1	Flap endonuclease 1	FEN1_HUMAN	17.3977	201530	302328	269369	173525	240436	199795	244713	114944	119217	74651.2	149461	207569	156994	186640	130990	153178																			0.000475079	0.000511898	0.000491657	0.000486513	0.000522417	0.000463651	0.000488801	0.000462507
2.48909e-19	55.6538	P15311	P15311	EZR	Ezrin	EZRI_HUMAN	17.1718	187959	183529	185594	148385	169104	158597	173677	117554	95902.1	72985	155917	182321	149713	169712	126867	152861																			0.000443087	0.00031075	0.00033875	0.000416027	0.000367428	0.000368045	0.00034691	0.000473007
2.15126e-14	51.0901	A0A7P0TA85;P35613	P35613	BSG	Basigin	A0A7P0TA85_HUMAN;BASI_HUMAN	17.3895	197430	315026	327704	182537	162649	154157	245132	108826	146705	74633.8	166965	212528	156443	175457	140721	152657																			0.000465414	0.000533399	0.000598131	0.000511778	0.000353402	0.000357741	0.000489638	0.000437888
1.43906e-19	55.8552	Q96AG4	Q96AG4	LRRC59	Leucine-rich repeat-containing protein 59	LRC59_HUMAN	17.343	197466	269409	164437	158325	258389	251244	244274	100617	123631	70225.8	148174	235324	151816	191774	114885	152218																			0.000465498	0.00045616	0.000300134	0.000443894	0.000561426	0.000583043	0.000487925	0.000404856
4.42184e-15	51.7767	A0A590UK34;Q13616	Q13616	CUL1	Cullin 1;Cullin-1	A0A590UK34_HUMAN;CUL1_HUMAN	17.3988	222975	296951	286700	184052	188999	211329	271101	113654	108112	81714.6	140071	208314	170112	177640	124190	152095																			0.000525633	0.000502794	0.00052329	0.000516027	0.000410655	0.000490416	0.00054151	0.000457315
6.60373e-17	53.5134	Q92556	Q92556	ELMO1	Engulfment and cell motility protein 1	ELMO1_HUMAN	17.4063	185627	283254	281713	164372	239942	231104	240152	116796	142082	80672.7	149397	205085	159317	171228	124730	151921																			0.00043759	0.000479602	0.000514188	0.00046085	0.000521344	0.000536305	0.000479691	0.000469959
4.20988e-07	41.9421	G3V1C1;Q96JD6	Q96JD6	AKR1E2	Aldo-keto reductase family 1 member E2;1,5-anhydro-D-fructose reductase	G3V1C1_HUMAN;AKCL2_HUMAN	17.4217	202296	323502	308408	186061	160859	270850	257267	129604	135593	85052.5	136879	204227	153950	168075	118714	150918																			0.000476884	0.00054775	0.000562912	0.000521659	0.000349512	0.000628541	0.000513877	0.000521494
3.35246e-21	57.2003	A0A994J4R1;Q14103	Q14103	HNRNPD	Heterogeneous nuclear ribonucleoprotein D (Fragment);Heterogeneous nuclear ribonucleoprotein D0	A0A994J4R1_HUMAN;HNRPD_HUMAN	17.305	188203	274527	215115	157522	228254	203193	225407	111686	118686	72481.6	136260	198195	151431	170178	121612	150160																			0.000443662	0.000464826	0.000392632	0.000441644	0.000495949	0.000471537	0.000450238	0.000449396
1.37152e-17	54.1337	P30041	P30041	PRDX6	Peroxiredoxin-6	PRDX6_HUMAN	17.4934	256556	382015	287302	199721	215406	188805	250476	93350.2	146785	64014.2	153857	219363	189833	207193	182631	148227																			0.000604795	0.000646824	0.00052439	0.000559959	0.000468032	0.000438147	0.000500312	0.000375618
2.13429e-22	58.1481	P78527	P78527	PRKDC	DNA-dependent protein kinase catalytic subunit	PRKDC_HUMAN	17.3391	188123	294114	273464	172876	224777	194467	236807	106068	123290	76278.8	138923	190621	153061	172248	116943	147972																			0.000443475	0.000497991	0.000499133	0.000484691	0.000488393	0.000451286	0.000473009	0.00042679
2.57611e-16	52.9641	O76021	O76021	RSL1D1	Ribosomal L1 domain-containing protein 1	RL1D1_HUMAN	17.1309	177208	246531	256130	156803	135863	137914	141484	80135.9	101280	81484.3	130619	175584	149840	173156	119781	147883																			0.000417743	0.000417425	0.000467494	0.000439627	0.000295202	0.000320046	0.000282606	0.000322447
2.76017e-19	55.6157	P26640	P26640	VARS1	Valine--tRNA ligase	SYVC_HUMAN	17.2896	183142	273972	266871	165895	207129	180453	227756	107316	116450	75364.4	135038	183001	150532	165153	117326	146804																			0.000431732	0.000463887	0.000487099	0.000465121	0.000450048	0.000418764	0.000454929	0.000431814
3.94881e-14	50.8212	O14818	O14818	PSMA7	Proteasome subunit alpha type-7	PSA7_HUMAN	17.3442	196898	309094	288171	178799	203430	202162	227868	99629.3	120024	77600.8	133124	196073	147498	177708	126273	146444																			0.000464161	0.000523355	0.000525975	0.000501298	0.000442012	0.000469143	0.000455154	0.000400884
2.58382e-13	49.9691	Q15907	Q15907	RAB11B	Ras-related protein Rab-11B	RB11B_HUMAN	17.2949	205627	320590	284925	170853	162874	155541	205940	93361.3	114152	64358.7	140801	188256	162860	189659	145622	145941																			0.000484737	0.000542821	0.000520051	0.000479019	0.000353891	0.000360953	0.000411353	0.000375663
2.41093e-13	50.0011	A0A1W2PS24;A0A9L9PXF6;A0A9L9PXG1;A0A9L9PY26;A0A9L9PYF9;P04439;Q5SRN5;Q5SRN7	Q5SRN7	HLA-A	MHC class I antigen;Major histocompatibility complex, class I, A;Major histocompatibility complex, class I, A;Major histocompatibility complex, class I, A;Major histocompatibility complex, class I, A;HLA class I histocompatibility antigen, A alpha chain;Major histocompatibility complex, class I, A;Major histocompatibility complex, class I, A	A0A1W2PS24_HUMAN;A0A9L9PXF6_HUMAN;A0A9L9PXG1_HUMAN;A0A9L9PY26_HUMAN;A0A9L9PYF9_HUMAN;HLAA_HUMAN;Q5SRN5_HUMAN;Q5SRN7_HUMAN	17.4004	169426	322868	300420	141670	164501	195696	331653	167904	131728	123676	167439	211455	132420	149082	92824.8	145924																			0.000399398	0.000546677	0.000548332	0.0003972	0.000357425	0.000454138	0.00066246	0.000675606
8.86897e-21	56.8581	A0A087WVQ6;A0A8V8TQ14;A0A8V8TQK7;A0A8V8TR47;A0A8V8TRF0;K7EJJ5;Q00610	Q00610	CLTC	Clathrin heavy chain;Clathrin heavy chain;Clathrin heavy chain;Clathrin heavy chain;Clathrin heavy chain;Clathrin heavy chain;Clathrin heavy chain 1	A0A087WVQ6_HUMAN;A0A8V8TQ14_HUMAN;A0A8V8TQK7_HUMAN;A0A8V8TR47_HUMAN;A0A8V8TRF0_HUMAN;K7EJJ5_HUMAN;CLH1_HUMAN	17.2802	184115	273589	248473	163509	205669	196394	222102	103765	123900	70915.2	136024	188871	143500	164831	114297	145922																			0.000434026	0.000463238	0.000453518	0.00045843	0.000446876	0.000455757	0.000443636	0.000417524
1.21419e-16	53.2691	B7Z6D5;Q96GQ7	Q96GQ7	DDX27	RNA helicase;Probable ATP-dependent RNA helicase DDX27	B7Z6D5_HUMAN;DDX27_HUMAN	17.1046	157079	244693	246609	147652	166173	142096	143620	81484.9	107318	75147	125156	173592	140814	158298	110099	145616																			0.000370291	0.000414313	0.000450114	0.000413971	0.000361059	0.000329753	0.000286873	0.000327875
1.63219e-13	50.1804	P18077	P18077	RPL35A	Large ribosomal subunit protein eL33	RL35A_HUMAN	17.2335	285819	319374	293128	179269	154462	122633	161941	83909.9	98648.5	53980.1	120448	158221	190069	202577	144445	145170																			0.000673779	0.000540762	0.000535022	0.000502617	0.000335614	0.000284585	0.000323468	0.000337633
4.33957e-19	55.448	J3KTL2;Q07955	Q07955	SRSF1	Serine/arginine-rich splicing factor 1	J3KTL2_HUMAN;SRSF1_HUMAN	17.3558	198424	262489	247911	163213	194687	193468	229404	132214	122522	92176.5	146583	193913	155138	170641	132570	144729																			0.000467758	0.000444445	0.000452493	0.000457601	0.000423014	0.000448966	0.000458222	0.000531996
3.14978e-20	56.4063	P53396	P53396	ACLY	ATP-citrate synthase	ACLY_HUMAN	17.2115	181029	252839	236451	158358	187802	165138	210021	100514	106750	68920.4	131177	179170	146567	161493	119219	144694																			0.00042675	0.000428105	0.000431575	0.000443987	0.000408054	0.000383225	0.000419506	0.000404445
1.43308e-20	56.6879	P56192	P56192	MARS1	Methionine--tRNA ligase, cytoplasmic	SYMC_HUMAN	17.3014	168598	246985	238601	159567	229842	218301	246745	112375	119088	72665	134515	195452	150112	164001	120185	144580																			0.000397446	0.000418192	0.000435499	0.000447377	0.000499398	0.000506595	0.00049286	0.00045217
3.53285e-18	54.6575	Q13162	Q13162	PRDX4	Peroxiredoxin-4	PRDX4_HUMAN	17.4424	202752	352046	334501	188687	239410	215622	251286	107715	135624	74955.4	141498	198697	155417	182429	139753	143860																			0.000477959	0.000596081	0.000610537	0.000529022	0.000520187	0.000500379	0.00050193	0.00043342
4.46817e-14	50.7661	Q99733	Q99733	NAP1L4	Nucleosome assembly protein 1-like 4	NP1L4_HUMAN	17.179	178522	247940	236726	145186	167713	169221	210646	111071	94494.8	78472.3	136831	177812	136537	153540	101135	142965																			0.000420841	0.00041981	0.000432076	0.000407059	0.000364404	0.000392699	0.000420755	0.000446922
3.99531e-17	53.7133	P47755	P47755	CAPZA2	F-actin-capping protein subunit alpha-2	CAZA2_HUMAN	17.2021	164585	218330	217232	145412	185293	190883	184770	115828	95747.6	92161.7	139175	182061	145952	157784	113262	142444																			0.000387986	0.000369675	0.000396497	0.000407691	0.000402603	0.000442968	0.000369067	0.000466061
7.81176e-06	39.7533	K7EIY3;K7EKA3;K7EKI1;K7EPV3;K7EQ53;Q6PJF5	Q6PJF5	RHBDF2	Rhomboid 5 homolog 2 (Fragment);Rhomboid 5 homolog 2 (Fragment);Rhomboid 5 homolog 2 (Fragment);Inactive rhomboid protein (Fragment);Rhomboid 5 homolog 2 (Fragment);Inactive rhomboid protein 2	K7EIY3_HUMAN;K7EKA3_HUMAN;K7EKI1_HUMAN;K7EPV3_HUMAN;K7EQ53_HUMAN;RHDF2_HUMAN	16.6535	117654	140164	140379	86790.8	114504	80259.4	138485	112107	58930.5	74628.7	0	132947	129349	60378.9	84584.6	142442																			0.000277353	0.000237324	0.000256222	0.000243335	0.000248792	0.000186252	0.000276615	0.000451091
1.73756e-19	55.7861	Q15181	Q15181	PPA1	Inorganic pyrophosphatase	IPYR_HUMAN	17.1985	175898	235916	226291	142494	211823	180492	201732	100385	109266	56059.1	137955	192558	149078	163923	117274	142032																			0.000414656	0.00039945	0.000413031	0.000399511	0.000460246	0.000418855	0.000402948	0.000403925
5.48409e-19	55.3609	Q9NVI7	Q9NVI7	ATAD3A	ATPase family AAA domain-containing protein 3A	ATD3A_HUMAN	17.2055	168593	226116	226625	149836	208116	180143	207568	108784	107885	73142.1	138479	185616	139277	155036	109894	140530																			0.000397435	0.000382858	0.00041364	0.000420094	0.000452193	0.000418044	0.000414605	0.00043772
3.8988e-10	46.2865	P82979	P82979	SARNP	SAP domain-containing ribonucleoprotein	SARNP_HUMAN	17.3094	181897	290689	298145	165054	154658	184822	243651	135004	114599	98512.9	141629	187730	137102	149588	110867	140479																			0.000428796	0.000492192	0.00054418	0.000462763	0.00033604	0.000428903	0.000486679	0.000543222
6.50635e-14	50.5977	P05198	P05198	EIF2S1	Eukaryotic translation initiation factor 2 subunit 1	IF2A_HUMAN	17.2368	212586	285825	266702	176250	160792	162081	208339	107734	100461	63531.4	128665	174020	149735	174973	119773	140006																			0.000501142	0.000483956	0.00048679	0.000494151	0.000349368	0.00037613	0.000416146	0.000433494
1.04997e-15	52.3843	J3KQN4;P83881	P83881	RPL36A	Large ribosomal subunit protein eL42	J3KQN4_HUMAN;RL36A_HUMAN	17.1044	254813	208559	222673	161323	143043	140188	152207	102999	82459.5	77139.3	120268	162728	135870	156666	108569	139948																			0.000600687	0.00035313	0.000406427	0.000452302	0.000310802	0.000325324	0.000304026	0.000414442
1.72469e-14	51.1872	P83731	P83731	RPL24	Large ribosomal subunit protein eL24	RL24_HUMAN	17.2363	213578	287263	282250	172029	191342	172224	196373	99032.9	90984.1	66657.2	119283	171898	147214	172568	123555	139939																			0.000503481	0.000486392	0.000515169	0.000482317	0.000415745	0.000399669	0.000392244	0.000398484
1.36168e-17	54.1365	A0A8V8TLM6;P02786	P02786	TFRC	Transferrin receptor protein 1	A0A8V8TLM6_HUMAN;TFR1_HUMAN	17.3137	179424	268422	258731	162211	219359	198034	237625	112417	140929	71242.1	140145	194348	145845	160399	117506	139569																			0.000422968	0.000454489	0.000472241	0.00045479	0.00047662	0.000459563	0.000474643	0.00045234
7.13584e-16	52.545	P09429	P09429	HMGB1	High mobility group protein B1	HMGB1_HUMAN	17.2518	193287	245693	285517	156281	157240	146467	220191	117119	108021	75846.3	149038	182432	149050	169883	125216	139285																			0.000455648	0.000416005	0.000521131	0.000438164	0.00034165	0.000339896	0.00043982	0.00047126
1.03703e-19	55.975	O75533	O75533	SF3B1	Splicing factor 3B subunit 1	SF3B1_HUMAN	17.1545	185074	240377	227251	146146	158585	150167	194364	100576	99755.9	77777.9	139319	175085	139600	153873	108603	138710																			0.000436286	0.000407005	0.000414782	0.000409749	0.000344572	0.000348482	0.000388231	0.000404693
3.66097e-21	57.1695	A0A3B3ITJ4	B3ITJ4	HNRNPL	Heterogeneous nuclear ribonucleoprotein L	A0A3B3ITJ4_HUMAN	17.2351	174185	221687	216171	136291	201337	183928	213783	114536	118321	81420.6	149801	190657	139819	159330	117489	138519																			0.000410617	0.000375358	0.000394559	0.00038212	0.000437462	0.000426829	0.00042702	0.000460864
1.04445e-13	50.3839	A0A286YF22;O43175	O43175	PHGDH	D-3-phosphoglycerate dehydrogenase	A0A286YF22_HUMAN;SERA_HUMAN	17.2699	162000	237782	237129	148259	218900	225940	233380	122801	123510	90531.6	136641	176302	134284	146511	107502	138508																			0.000381893	0.000402609	0.000432811	0.000415673	0.000475624	0.000524323	0.000466165	0.000494119
1.43386e-17	54.1163	F8VPD4;P27708	P27708	CAD	Carbamoyl-phosphate synthetase 2, aspartate transcarbamylase, and dihydroorotase;Multifunctional protein CAD	F8VPD4_HUMAN;PYR1_HUMAN	17.1699	170205	238586	211021	150795	188335	185640	210309	106415	106217	73430	123526	170575	140089	151708	102335	138210																			0.000401234	0.000403972	0.00038516	0.000422785	0.000409212	0.000430802	0.000420081	0.000428188
3.01351e-18	54.7183	P47897	P47897	QARS1	Glutamine--tRNA ligase	SYQ_HUMAN	17.172	171803	258884	244043	149524	195021	178180	212252	96719	101922	67121	124434	173295	136530	149727	107149	136711																			0.000405002	0.000438341	0.000445433	0.000419219	0.000423741	0.000413491	0.000423961	0.000389173
1.27003e-17	54.1636	P25786	P25786	PSMA1	Proteasome subunit alpha type-1	PSA1_HUMAN	17.2544	207619	278219	267587	166364	160266	158765	198983	111519	113499	81219.1	140104	169904	143887	164466	123751	136609																			0.000489433	0.000471078	0.000488405	0.000466434	0.000348224	0.000368434	0.000397457	0.000448725
3.4868e-14	50.8765	P53004	P53004	BLVRA	Biliverdin reductase A	BIEA_HUMAN	17.1988	195800	282450	262360	165009	191640	175567	206990	92788.6	111611	58322.6	108618	176389	141175	160401	115315	136579																			0.000461572	0.000478242	0.000478864	0.000462636	0.000416394	0.000407426	0.000413452	0.000373358
8.98998e-16	52.449	P62899	P62899	RPL31	Large ribosomal subunit protein eL31	RL31_HUMAN	17.0286	212387	220864	186168	148712	132963	129257	158691	85358.8	80159	59857.1	121783	158486	141619	180444	106811	136374																			0.000500673	0.000373966	0.000339798	0.000416943	0.000288901	0.000299957	0.000316976	0.000343463
1.06456e-13	50.3752	P20674	P20674	COX5A	Cytochrome c oxidase subunit 5A, mitochondrial	COX5A_HUMAN	17.2747	152726	267130	278004	141358	180652	192228	250092	130446	117323	87283.3	141843	201202	129970	171805	98996.8	136101																			0.00036003	0.000452301	0.000507418	0.000396326	0.000392519	0.00044609	0.000499546	0.000524883
9.52563e-16	52.4249	P05023	P05023	ATP1A1	Sodium/potassium-transporting ATPase subunit alpha-1	AT1A1_HUMAN	17.2206	180653	262919	259243	152997	177718	176286	213267	114354	112769	85903.5	130580	175881	135287	142638	104672	135508																			0.000425864	0.000445171	0.000473175	0.000428957	0.000386143	0.000409095	0.000425989	0.000460134
1.47192e-12	49.1501	E5RIW3;E5RJD8;O75347	O75347	TBCA	Tubulin-specific chaperone A	E5RIW3_HUMAN;E5RJD8_HUMAN;TBCA_HUMAN	17.23	154349	195928	221958	144421	184399	193544	206821	122430	112752	83564.9	150902	196739	144423	173768	116702	135454																			0.000363856	0.000331743	0.000405122	0.000404912	0.000400659	0.000449144	0.000413114	0.000492629
3.32929e-13	49.8516	A0A087WXM6;A0A0A6YYL6;J3KRX5;J3QQT2;P18621	P18621	RPL17;RPL17-C18orf32;RPL17;RPL17;RPL17	Large ribosomal subunit protein uL22 (Fragment);Large ribosomal subunit protein uL22;Large ribosomal subunit protein uL22 (Fragment);Large ribosomal subunit protein uL22 (Fragment);Large ribosomal subunit protein uL22	A0A087WXM6_HUMAN;A0A0A6YYL6_HUMAN;J3KRX5_HUMAN;J3QQT2_HUMAN;RL17_HUMAN	17.0651	202859	248881	242108	147573	162467	153647	173918	88761.9	73651.2	59446.5	108533	145168	138372	156690	111510	134805																			0.000478212	0.000421402	0.0004419	0.000413749	0.000353007	0.000356558	0.000347392	0.000357156
8.45524e-10	45.8543	E9PJF4;E9PMI6;J3KN38;P54105	P54105	CLNS1A	Methylosome subunit pICln	E9PJF4_HUMAN;E9PMI6_HUMAN;J3KN38_HUMAN;ICLN_HUMAN	17.4012	179623	336334	314632	174164	244466	216707	228526	135799	129025	97441.4	149556	179310	141679	165634	111971	134715																			0.000423436	0.000569478	0.000574271	0.000488302	0.000531174	0.000502896	0.000456469	0.00054642
7.30838e-22	57.7282	P57737	P57737	CORO7	Coronin-7	CORO7_HUMAN	17.2105	175870	244810	188465	156845	228217	210032	225211	104791	117503	71951.5	126823	186814	130986	146927	104821	134661																			0.00041459	0.00041451	0.00034399	0.000439746	0.000495868	0.000487407	0.000449847	0.000421652
3.89335e-14	50.8275	A0AA34QVG5;P51858	P51858	HDGF	Heparin binding growth factor;Hepatoma-derived growth factor	A0AA34QVG5_HUMAN;HDGF_HUMAN	17.1967	151904	224706	241012	149324	194586	194235	216660	116966	114398	80536	132432	169508	135714	151298	100666	133603																			0.000358092	0.000380471	0.000439899	0.00041866	0.000422795	0.000450747	0.000432766	0.000470641
2.62139e-11	47.7223	A0A0B4J2C3;P13693;Q5W0H4	Q5W0H4	TPT1	Translationally-controlled tumor protein	A0A0B4J2C3_HUMAN;TCTP_HUMAN;Q5W0H4_HUMAN	17.0281	161184	236290	189841	135662	145441	112370	166447	69079.5	108980	47532.6	144480	182248	139112	167277	132874	133331																			0.00037997	0.000400085	0.000346502	0.000380355	0.000316012	0.000260768	0.000332469	0.000277959
3.9212e-16	52.7921	P14868	P14868	DARS1	Aspartate--tRNA ligase, cytoplasmic	SYDC_HUMAN	17.1966	185371	272853	281401	157508	172698	149688	204275	90572	123546	60983.7	128665	182946	133697	158642	125229	132964																			0.000436988	0.000461991	0.000513619	0.000441604	0.000375236	0.00034737	0.000408028	0.000364439
2.52261e-18	54.786	O00231	O00231	PSMD11	26S proteasome non-ATPase regulatory subunit 11	PSD11_HUMAN	17.2298	185824	303679	291853	166940	179578	177450	211494	99504.6	118753	71413.4	120660	183757	135678	152556	102493	131877																			0.000438055	0.000514187	0.000532696	0.000468049	0.000390185	0.000411796	0.000422448	0.000400382
2.77486e-14	50.9778	A0A3B3IRT8;P43307	P43307	SSR1	Translocon-associated protein subunit alpha	A0A3B3IRT8_HUMAN;SSRA_HUMAN	17.296	183706	313624	276666	179286	252826	206548	239397	86160.3	146313	54755.8	122461	237533	132695	170747	94450.6	131735																			0.000433061	0.000531025	0.000504977	0.000502664	0.000549338	0.00047932	0.000478183	0.000346688
3.07591e-19	55.5756	A0A0R4J2E8;A8MXP9;P43243	P43243	MATR3	Matrin-3;Matrin 3;Matrin-3	A0A0R4J2E8_HUMAN;A8MXP9_HUMAN;MATR3_HUMAN	17.1378	168042	210949	206749	139961	180211	171246	199615	114823	100014	78101	130453	174638	132386	146473	106217	131504																			0.000396136	0.000357176	0.000377362	0.000392409	0.00039156	0.000397399	0.00039872	0.000462017
8.00608e-17	53.4364	P52566	P52566	ARHGDIB	Rho GDP-dissociation inhibitor 2	GDIR2_HUMAN	17.249	239398	329906	293245	178797	159482	161201	203118	84493.4	111342	63358.5	126812	169941	150024	165778	133018	130705																			0.000564348	0.000558594	0.000535236	0.000501293	0.00034652	0.000374088	0.000405716	0.000339981
1.62978e-15	52.2001	B4DY09;Q12905	Q12905	ILF2	Interleukin enhancer binding factor 2;Interleukin enhancer-binding factor 2	B4DY09_HUMAN;ILF2_HUMAN	17.0592	163445	230761	197079	141445	200783	188719	200703	80333.3	107562	47714.8	106789	186310	123799	153435	90049.3	130446																			0.000385299	0.000390723	0.000359713	0.00039657	0.00043626	0.000437947	0.000400893	0.000323242
1.33771e-14	51.2984	Q13435	Q13435	SF3B2	Splicing factor 3B subunit 2	SF3B2_HUMAN	17.0177	164815	220836	225044	137033	139538	138013	184277	90473.4	92605.4	60967.8	123631	146822	128253	143301	104497	130204																			0.000388529	0.000373917	0.000410754	0.000384199	0.000303186	0.000320278	0.000368083	0.000364043
9.66535e-21	56.8277	P53621	P53621	COPA	Coatomer subunit alpha	COPA_HUMAN	17.0903	165190	249797	234894	147311	168064	155228	187778	86960.8	106441	62559.4	122609	165779	131017	142179	103667	130004																			0.000389413	0.000422953	0.000428732	0.000413016	0.000365167	0.000360227	0.000375076	0.000349909
3.17688e-09	45.0912	P16401	P16401	H1-5	Histone H1.5	H15_HUMAN	16.9803	102729	166112	265464	158228	105675	242507	146328	116375	140312	92254.7	86815.7	132328	108717	113972	81475.5	129891																			0.000242169	0.000281259	0.000484529	0.000443623	0.000229609	0.000562768	0.000292282	0.000468265
3.58317e-21	57.177	P13010	P13010	XRCC5	X-ray repair cross-complementing protein 5	XRCC5_HUMAN	17.0714	172384	239959	226507	140350	175159	155771	202227	85305.5	94445	54492.6	117884	165495	128640	150751	107098	129812																			0.000406371	0.000406297	0.000413424	0.000393499	0.000380583	0.000361486	0.000403937	0.000343248
2.03954e-21	57.3735	Q5QJE6	Q5QJE6	DNTTIP2	Deoxynucleotidyltransferase terminal-interacting protein 2	TDIF2_HUMAN	17.0147	151378	177884	131564	107644	149523	158837	169473	86697.3	95770.2	74080.4	158522	220088	134920	152881	101705	129312																			0.000356853	0.000301191	0.000240133	0.0003018	0.000324881	0.000368602	0.000338514	0.000348849
1.00679e-17	54.254	P55884	P55884	EIF3B	Eukaryotic translation initiation factor 3 subunit B	EIF3B_HUMAN	17.0271	185957	261873	240749	143165	147407	130339	182700	74017.5	96307.5	54759.7	106749	145676	133481	144241	115805	128587																			0.000438368	0.000443401	0.000439419	0.000401391	0.000320284	0.000302468	0.000364933	0.000297828
6.39495e-17	53.5263	Q9BVC6	Q9BVC6	TMEM109	Voltage-gated monoatomic cation channel TMEM109	TM109_HUMAN	16.9626	137870	156283	164252	125161	151121	150589	156013	108349	83508.4	74964.4	135132	157952	122108	141986	99207	128038																			0.00032501	0.000264617	0.000299796	0.000350913	0.000328355	0.000349461	0.000311627	0.00043597
6.08039e-18	54.449	P33992	P33992	MCM5	DNA replication licensing factor MCM5	MCM5_HUMAN	17.0848	150831	225760	220789	135384	187014	159705	197369	95824.8	107447	58845.3	124758	163806	131115	146980	106820	127020																			0.000355563	0.000382254	0.000402988	0.000379576	0.000406342	0.000370615	0.000394234	0.000385575
1.3197e-21	57.5245	F5H5D3;Q9BQE3	Q9BQE3	TUBA1C	Tubulin alpha chain;Tubulin alpha-1C chain	F5H5D3_HUMAN;TBA1C_HUMAN	17.0892	146243	235950	196574	131306	244557	187310	201463	90560.4	109079	61239.6	120972	170217	123658	141348	90194.5	126409																			0.000344747	0.000399509	0.000358791	0.000368143	0.000531371	0.000434676	0.000402411	0.000364393
4.29401e-15	51.7893	Q00325	Q00325	SLC25A3	Solute carrier family 25 member 3	S25A3_HUMAN	17.1739	200128	276585	253891	163910	158068	147727	194938	90109.6	91618.8	73872.9	129488	172028	146635	164603	120390	126113																			0.000471773	0.00046831	0.000463407	0.000459555	0.000343448	0.00034282	0.000389377	0.000362579
2.85127e-23	58.8226	A0A1X7SBZ2;A0A5H1ZRQ2;Q92841	Q92841	DDX17	RNA helicase;RNA helicase;Probable ATP-dependent RNA helicase DDX17	A0A1X7SBZ2_HUMAN;A0A5H1ZRQ2_HUMAN;DDX17_HUMAN	17.076	147417	219367	215901	133948	187985	174739	192654	99588.2	110706	65261.7	118833	157210	126992	138715	100315	125414																			0.000347516	0.00037143	0.000394067	0.000375549	0.000408452	0.000405504	0.000384816	0.000400719
5.248e-17	53.605	Q92598	Q92598	HSPH1	Heat shock protein 105 kDa	HS105_HUMAN	17.099	173210	233930	215810	148877	167421	163618	183857	91925.2	99530.7	74336.9	131285	171887	125807	142000	101313	124978																			0.000408318	0.000396089	0.0003939	0.000417406	0.00036377	0.000379697	0.000367245	0.000369884
7.71906e-24	59.2527	Q15149	Q15149	PLEC	Plectin	PLEC_HUMAN	16.9544	143254	208401	192990	127928	150758	150173	165174	93205.1	83911.8	67121.6	114335	148346	122849	137182	88817.1	124517																			0.000337701	0.000352862	0.000352249	0.000358673	0.000327566	0.000348497	0.000329926	0.000375034
3.24139e-15	51.9092	A0AAA9YHJ6;A0AAA9YHJ9;A0AAA9YHK4;H3BPC4;H3BQQ9;P63279	P63279	UBE2I	SUMO-conjugating enzyme UBC9;SUMO-conjugating enzyme UBC9;SUMO-conjugating enzyme UBC9;SUMO-conjugating enzyme UBC9;SUMO-conjugating enzyme UBC9 (Fragment);SUMO-conjugating enzyme UBC9	A0AAA9YHJ6_HUMAN;A0AAA9YHJ9_HUMAN;A0AAA9YHK4_HUMAN;H3BPC4_HUMAN;H3BQQ9_HUMAN;UBC9_HUMAN	17.0752	150087	223391	223155	128661	130997	184504	199367	102251	100323	73005	123583	176140	125406	144568	102488	124390																			0.000353811	0.000378243	0.000407307	0.000360727	0.000284629	0.000428166	0.000398225	0.000411434
6.22628e-17	53.5369	P39687	P39687	ANP32A	Acidic leucine-rich nuclear phosphoprotein 32 family member A	AN32A_HUMAN	17.0687	172342	223466	203365	150681	177923	179676	199350	98120	97063.3	56305.4	101989	145049	116758	157559	119050	124360																			0.000406273	0.000378371	0.000371186	0.000422465	0.00038659	0.000416962	0.00039819	0.000394811
2.0564e-19	55.7242	P12956	P12956	XRCC6	X-ray repair cross-complementing protein 6	XRCC6_HUMAN	17.0786	171116	243944	230959	140912	178258	168634	198020	91213.9	108524	61241.2	110127	163240	117900	137371	102456	124048																			0.000403383	0.000413044	0.00042155	0.000395075	0.000387317	0.000391338	0.000395534	0.000367022
2.75309e-16	52.937	Q9P258	Q9P258	RCC2	Protein RCC2	RCC2_HUMAN	17.0444	146960	220219	205767	134991	184407	161199	192604	94124.9	101959	59466.9	122118	159613	120256	142096	103062	123168																			0.000346438	0.000372873	0.000375569	0.000378474	0.000400677	0.000374083	0.000384716	0.000378735
2.22286e-16	53.0242	P27348	P27348	YWHAQ	14-3-3 protein theta	1433T_HUMAN	17.0725	194291	285451	272301	154211	121416	118618	168454	70347.7	101693	58926.4	121328	156678	142768	160286	133476	122680																			0.000458014	0.000483322	0.00049701	0.00043236	0.000263812	0.000275268	0.000336478	0.000283062
1.73164e-11	47.9339	P61956	P61956	SUMO2	Small ubiquitin-related modifier 2	SUMO2_HUMAN	16.8191	121374	117615	146000	102331	125440	136221	153636	100952	97796.7	71036.9	120364	147406	122221	112371	87202.4	122274																			0.000286123	0.000199144	0.000266482	0.000286905	0.000272555	0.000316118	0.000306879	0.000406207
1.19508e-15	52.3302	A0A7P0TAG1;A0A7P0TAX2;A0A7P0TBE2;P10515	P10515	DLAT	Dihydrolipoamide acetyltransferase component of pyruvate dehydrogenase complex;Acetyltransferase component of pyruvate dehydrogenase complex;Acetyltransferase component of pyruvate dehydrogenase complex;Dihydrolipoyllysine-residue acetyltransferase component of pyruvate dehydrogenase complex, mitochondrial	A0A7P0TAG1_HUMAN;A0A7P0TAX2_HUMAN;A0A7P0TBE2_HUMAN;ODP2_HUMAN	17.0358	143335	232246	213839	135684	175150	170393	204581	92607.8	114258	53460.7	113111	150647	122573	136389	97357.2	121972																			0.000337892	0.000393237	0.000390304	0.000380417	0.000380564	0.000395419	0.00040864	0.000372631
8.75567e-17	53.4006	P05386	P05386	RPLP1	Large ribosomal subunit protein P1	RLA1_HUMAN	16.9928	96926.1	130800	74407.9	92010.7	256526	266010	301000	121596	135368	63382.1	132392	206248	105994	131281	81236.5	121969																			0.00022849	0.000221469	0.000135811	0.00025797	0.000557378	0.000617311	0.000601232	0.000489274
2.32586e-22	58.1189	P30044	P30044	PRDX5	Peroxiredoxin-5, mitochondrial	PRDX5_HUMAN	17.1482	160072	254378	191064	140351	250150	232061	214768	96241.8	111788	57874.7	118873	209118	119281	145825	87892.8	121890																			0.000377347	0.00043071	0.000348733	0.000393502	0.000543523	0.000538527	0.000428988	0.000387253
6.98661e-06	39.8406	A7XZE4;P07951;Q5TCU3	Q5TCU3	TPM2	Tropomyosin beta chain	A7XZE4_HUMAN;TPM2_HUMAN;Q5TCU3_HUMAN	16.8816	104574	169172	215087	124014	145761	176181	131175	69585.6	90955.8	82844	117903	172820	107027	135892	67854.4	121809																			0.000246519	0.00028644	0.000392582	0.000347698	0.000316708	0.000408851	0.000262015	0.000279995
1.37847e-17	54.1317	Q5JPU2	Q5JPU2	PDHA1	Pyruvate dehydrogenase E1 component subunit alpha	Q5JPU2_HUMAN	16.8426	140040	167593	161983	115014	128707	127767	144290	85635.8	78212.2	55446.3	115580	155146	121289	136489	95101.3	121737																			0.000330124	0.000283767	0.000295655	0.000322464	0.000279654	0.000296499	0.000288211	0.000344577
6.60496e-21	56.9622	P34932	P34932	HSPA4	Heat shock 70 kDa protein 4	HSP74_HUMAN	17.0596	169685	219599	195374	139280	181705	160265	182746	95301.9	97483.2	64235.8	126563	163896	124180	140106	104221	121398																			0.00040001	0.000371823	0.0003566	0.000390498	0.000394807	0.000371916	0.000365024	0.000383471
1.23716e-14	51.3325	Q5JTH9	Q5JTH9	RRP12	RRP12-like protein	RRP12_HUMAN	16.8538	152828	197032	187721	126955	132538	134125	153715	78504.7	69377.9	51789.1	105631	148025	118837	134189	89623.6	121346																			0.000360272	0.000333612	0.000342632	0.000355943	0.000287977	0.000311255	0.000307038	0.000315884
1.65859e-19	55.8032	A0A2R8Y891;F8VTQ3;P08237	P08237	PFKM	ATP-dependent 6-phosphofructokinase;ATP-dependent 6-phosphofructokinase;ATP-dependent 6-phosphofructokinase, muscle type	A0A2R8Y891_HUMAN;F8VTQ3_HUMAN;PFKAM_HUMAN	17.0547	157587	232303	224785	136494	185426	152962	187395	83490.3	107215	58367.4	116692	153612	133004	139828	110557	121050																			0.00037149	0.000393333	0.000410282	0.000382688	0.000402891	0.000354968	0.000374311	0.000335945
4.32017e-18	54.5804	O43390	O43390	HNRNPR	Heterogeneous nuclear ribonucleoprotein R	HNRPR_HUMAN	16.9773	159723	237554	232839	133446	173174	145166	176487	77354.3	96294.5	54853.7	103584	146392	115256	132516	98524.5	120950																			0.000376526	0.000402224	0.000424982	0.000374144	0.00037627	0.000336876	0.000352523	0.000311255
7.42313e-21	56.921	P41250	P41250	GARS1	Glycine--tRNA ligase	GARS_HUMAN	17.0029	160778	216527	216211	138434	190536	172118	194884	93691.6	84985.3	48832.2	105407	160842	115020	138037	93165.5	120674																			0.000379012	0.000366621	0.000394632	0.000388126	0.000413995	0.000399423	0.000389271	0.000376992
1.07994e-14	51.3916	C9J050;C9JEJ2;P49585	P49585	PCYT1A	choline-phosphate cytidylyltransferase (Fragment);choline-phosphate cytidylyltransferase;Choline-phosphate cytidylyltransferase A	C9J050_HUMAN;C9JEJ2_HUMAN;PCY1A_HUMAN	16.9257	161050	219968	183016	124038	140112	140262	164445	92000.9	76153	55223.3	126178	159368	120344	133204	85185.1	120544																			0.000379654	0.000372447	0.000334045	0.000347767	0.000304435	0.000325496	0.00032847	0.000370189
3.99019e-18	54.6109	O75947	O75947	ATP5PD	ATP synthase subunit d, mitochondrial	ATP5H_HUMAN	16.9711	140001	190146	159928	120482	182884	155501	183129	81758.6	102056	57855.9	118786	171392	121474	146824	97642.3	120444																			0.000330032	0.000321954	0.000291904	0.000337797	0.000397367	0.000360861	0.00036579	0.000328976
3.80562e-22	57.9515	A0A0D9SF53;A0A0D9SFB3;A0A0D9SG12;A0A2R8Y4A4;A0A2R8YF78;A0A2R8YFS5;O00571	O00571	DDX3X	RNA helicase;RNA helicase;RNA helicase;RNA helicase;RNA helicase;RNA helicase;ATP-dependent RNA helicase DDX3X	A0A0D9SF53_HUMAN;A0A0D9SFB3_HUMAN;A0A0D9SG12_HUMAN;A0A2R8Y4A4_HUMAN;A0A2R8YF78_HUMAN;A0A2R8YFS5_HUMAN;DDX3X_HUMAN	16.984	154128	214741	216127	128051	147280	145567	169794	91620.1	86652	67539.5	116192	160461	123583	136723	93702.3	120390																			0.000363336	0.000363597	0.000394478	0.000359018	0.000320007	0.000337806	0.000339155	0.000368657
1.36481e-15	52.2746	J3KP15;Q01130	Q01130	SRSF2	Serine/arginine-rich splicing factor 2	J3KP15_HUMAN;SRSF2_HUMAN	17.0627	213261	254538	215986	145342	158154	135653	164075	87427.9	93280.5	61076.9	128583	146286	134350	148004	113220	120207																			0.000502733	0.000430982	0.000394222	0.000407495	0.000343636	0.000314799	0.000327732	0.000351788
3.593e-18	54.651	P33991	P33991	MCM4	DNA replication licensing factor MCM4	MCM4_HUMAN	16.8998	144427	205016	190254	128071	166722	156503	162750	81824.3	82448.4	51019.2	101129	151727	113131	132104	86208.6	119852																			0.000340468	0.000347132	0.000347255	0.000359073	0.000362252	0.000363184	0.000325085	0.000329241
7.86038e-16	52.5049	O43683	O43683	BUB1	Mitotic checkpoint serine/threonine-protein kinase BUB1	BUB1_HUMAN	16.904	186019	264594	204901	136242	104702	101503	146547	61268.4	88619.2	55430.2	117447	142515	134958	141628	106219	119535																			0.000438514	0.000448008	0.000373989	0.000381982	0.000227495	0.00023555	0.000292719	0.000246529
7.71906e-24	59.2527	Q93009	Q93009	USP7	Ubiquitin carboxyl-terminal hydrolase 7	UBP7_HUMAN	16.9016	152219	211509	183725	130089	161546	137430	173067	76522	82501	49890.8	106179	149802	119262	132948	90795.7	119534																			0.000358836	0.000358126	0.000335338	0.000364729	0.000351006	0.000318923	0.000345691	0.000307906
1.3432e-16	53.2284	E7EX17;P23588	P23588	EIF4B	Eukaryotic translation initiation factor 4B	E7EX17_HUMAN;IF4B_HUMAN	16.956	164216	137506	161092	119187	142480	146368	154208	123627	74896.7	87492.1	139259	159246	125352	129200	96865.3	118511																			0.000387116	0.000232824	0.000294028	0.000334164	0.000309579	0.000339665	0.000308023	0.000497446
3.83882e-23	58.7239	Q9BQG0	Q9BQG0	MYBBP1A	Myb-binding protein 1A	MBB1A_HUMAN	17.0062	159611	237030	183736	133942	159446	155039	170329	88138	86891	62236.8	119871	164867	129012	147807	97468.9	118470																			0.000376262	0.000401338	0.000335358	0.000375535	0.000346442	0.000359788	0.000340222	0.000354645
2.92731e-16	52.9119	Q9UNZ2	Q9UNZ2	NSFL1C	NSFL1 cofactor p47	NSF1C_HUMAN	16.9323	146575	181960	178435	125804	139478	142643	155917	101531	96598.6	80534.9	119218	147444	110676	125003	85087.9	118000																			0.000345531	0.000308092	0.000325683	0.000352716	0.000303056	0.000331022	0.000311435	0.000408536
2.21499e-17	53.9461	P35249	P35249	RFC4	Replication factor C subunit 4	RFC4_HUMAN	17.0282	134994	219340	199547	130559	164107	161958	193871	96748.8	105030	74038.4	121057	156943	120990	132570	96522.6	117981																			0.000318231	0.000371385	0.000364218	0.000366049	0.000356571	0.000375844	0.000387248	0.000389293
2.74579e-13	49.941	P68133	P68133	ACTA1	Actin, alpha skeletal muscle	ACTS_HUMAN	16.6522	89586.4	142947	75699.8	90802.8	182454	177564	109142	82459.5	63031.6	59580.7	109546	166062	100080	115801	67112.2	117497																			0.000211188	0.000242037	0.000138169	0.000254584	0.000396434	0.000412061	0.000218006	0.000331797
2.96537e-21	57.2431	Q9P2E9	Q9P2E9	RRBP1	Ribosome-binding protein 1	RRBP1_HUMAN	16.9376	146891	193167	196491	129969	139689	139157	161737	93922.5	90688.7	70464.9	118175	148125	115196	128359	91676.5	117125																			0.000346275	0.000327069	0.00035864	0.000364394	0.000303514	0.000322932	0.000323061	0.000377921
1.66e-19	55.8029	Q86UE4	Q86UE4	MTDH	Protein LYRIC	LYRIC_HUMAN	16.9006	123892	151381	139459	109874	145435	144391	168974	103181	83170.1	79747.3	141808	171950	121269	120674	86435.3	117075																			0.000292058	0.000256317	0.000254544	0.000308055	0.000315999	0.000335077	0.000337517	0.000415174
1.92196e-18	54.8894	B0QYK0;Q01844	Q01844	EWSR1	EWS RNA binding protein 1;RNA-binding protein EWS	B0QYK0_HUMAN;EWS_HUMAN	16.838	129113	190675	180100	101614	130200	121450	157041	86613.5	78022.6	59932.9	119439	147900	114570	129262	91055	116640																			0.000304367	0.000322849	0.000328721	0.000284897	0.000282897	0.00028184	0.00031368	0.000348511
1.42255e-21	57.4985	Q9BXP5	Q9BXP5	SRRT	Serrate RNA effector molecule homolog	SRRT_HUMAN	16.9748	140945	200880	187441	130302	157017	143618	183677	94053.4	87827.2	73365.2	121378	151033	123463	133358	93977.2	116530																			0.000332258	0.000340129	0.000342121	0.000365328	0.000341165	0.000333285	0.000366885	0.000378448
4.28741e-13	49.7338	Q16186	Q16186	ADRM1	Proteasomal ubiquitin receptor ADRM1	ADRM1_HUMAN	16.8476	141920	153225	120543	115831	124367	115920	130232	84915.8	85124.4	78996.9	125071	159582	119709	149740	103692	115937																			0.000334557	0.000259439	0.000220018	0.000324755	0.000270223	0.000269007	0.000260131	0.00034168
3.09351e-19	55.5735	P46087	P46087	NOP2	28S rRNA (cytosine(4447)-C(5))-methyltransferase	NOP2_HUMAN	16.9475	132570	181885	169258	119516	161281	157727	176806	107442	94021.8	77304.1	116310	153699	111833	124271	86108.1	115653																			0.000312516	0.000307966	0.000308933	0.000335088	0.00035043	0.000366027	0.000353161	0.000432318
2.62039e-16	52.9571	A0A087WYJ2;A0A2R8Y705;M0R2B7;P28340	P28340	POLD1	DNA polymerase;DNA polymerase;DNA polymerase;DNA polymerase delta catalytic subunit	A0A087WYJ2_HUMAN;A0A2R8Y705_HUMAN;M0R2B7_HUMAN;DPOD1_HUMAN	16.797	124784	194131	155461	117632	160107	151244	159287	73353.3	82919.4	51467.2	88864.7	126041	107554	123996	86428.6	115626																			0.00029416	0.0003287	0.00028375	0.000329803	0.00034788	0.00035098	0.000318167	0.000295156
1.67055e-19	55.8005	P26599	P26599	PTBP1	Polypyrimidine tract-binding protein 1	PTBP1_HUMAN	16.9075	148673	190666	145557	119868	173153	170136	178699	81838.8	91909.9	56033.9	109256	156657	110727	132822	85344.2	115451																			0.000350475	0.000322834	0.000265673	0.000336073	0.000376225	0.000394821	0.000356942	0.000329299
1.89274e-09	45.3936	Q86U42	Q86U42	PABPN1	Polyadenylate-binding protein 2	PABP2_HUMAN	16.9954	109411	176018	199410	112895	170096	185554	202410	115921	92520.7	85595	111770	165082	114106	126806	92179.4	115228																			0.000257921	0.000298031	0.000363966	0.000316523	0.000369584	0.000430601	0.000404303	0.000466436
8.03343e-11	47.1392	E5RGX5;Q93045	Q93045	STMN2	Stathmin;Stathmin-2	E5RGX5_HUMAN;STMN2_HUMAN	16.8727	130068	179987	187230	130349	123039	130088	118670	102992	90082.5	97250.4	120748	129816	98959.5	109518	96779.5	114919																			0.000306617	0.000304752	0.000341735	0.000365459	0.000267338	0.000301886	0.000237037	0.000414414
9.87614e-17	53.3522	A0A087X1Z3;Q9UL46	Q9UL46	PSME2	Proteasome activator complex subunit 2	A0A087X1Z3_HUMAN;PSME2_HUMAN	16.8602	168739	197289	193844	133929	125682	118293	149652	75347	76102.1	55188.6	102295	151425	110590	134554	99937.1	114883																			0.000397779	0.000334048	0.000353808	0.000375497	0.000273081	0.000274513	0.000298923	0.000303178
7.19102e-15	51.5678	P00374	P00374	DHFR	Dihydrofolate reductase	DYR_HUMAN	16.9006	152214	232248	183295	122601	157734	137369	165091	63249.7	84238.4	44291	109117	154190	121575	149910	106848	114713																			0.000358823	0.000393241	0.000334554	0.000343737	0.000342723	0.000318782	0.000329761	0.000254501
2.26648e-20	56.5243	P36542	P36542	ATP5F1C	ATP synthase subunit gamma, mitochondrial	ATPG_HUMAN	17.0024	167360	263538	241855	154096	156976	119245	178665	72217.2	100056	50327.9	103823	161155	125683	143611	112540	114677																			0.000394528	0.000446219	0.000441439	0.000432039	0.000341076	0.000276724	0.000356874	0.000290584
2.82595e-12	48.835	Q9UKT9	Q9UKT9	IKZF3	Zinc finger protein Aiolos	IKZF3_HUMAN	16.931	150531	177409	178474	131237	167082	160473	141639	95326.5	73319.7	70812.2	130149	144643	112001	128933	96686.8	114283																			0.000354855	0.000300387	0.000325754	0.000367949	0.000363033	0.000372399	0.000282916	0.00038357
1.42549e-16	53.2043	Q15645	Q15645	TRIP13	Pachytene checkpoint protein 2 homolog	PCH2_HUMAN	16.9236	154366	267017	235676	132783	151552	130745	179642	64944.7	99081.6	32393	101619	166008	122691	137630	104446	114249																			0.000363897	0.00045211	0.00043016	0.000372283	0.00032929	0.000303411	0.000358826	0.000261321
4.76261e-14	50.7376	P09972	P09972	ALDOC	Fructose-bisphosphate aldolase C	ALDOC_HUMAN	16.8736	126378	168104	154787	111611	139679	139877	170311	91770.3	98753.9	67640	115104	147215	115811	127123	88033.3	113603																			0.00029792	0.000284632	0.000282521	0.000312922	0.000303492	0.000324603	0.000340187	0.000369261
1.23501e-16	53.2623	Q86V81	Q86V81	ALYREF	THO complex subunit 4	THOC4_HUMAN	16.9251	132013	172553	139453	107346	197275	170256	177374	98660.6	88715.8	69726.2	111047	159668	117180	128539	87910.1	113571																			0.000311201	0.000292164	0.000254533	0.000300966	0.000428637	0.0003951	0.000354296	0.000396986
1.23349e-17	54.175	P54886	P54886	ALDH18A1	Delta-1-pyrroline-5-carboxylate synthase	P5CS_HUMAN	16.8526	130629	186330	190170	118070	153535	141578	162504	86494.8	85908.4	54140.3	103083	133069	111077	124228	88712.7	113416																			0.00030794	0.000315491	0.000347101	0.000331033	0.000333599	0.00032855	0.000324594	0.000348034
2.98915e-20	56.4251	P61158	P61158	ACTR3	Actin-related protein 3	ARP3_HUMAN	16.866	141460	188622	196282	126261	137844	132505	171409	81658.2	90119.8	56515.6	105137	145307	108003	122447	87856.1	112352																			0.000333473	0.000319373	0.000358258	0.000353999	0.000299506	0.000307494	0.000342379	0.000328573
5.32593e-18	54.5001	P0DPI2	P0DPI2	GATD3	Glutamine amidotransferase-like class 1 domain-containing protein 3, mitochondrial	GAL3A_HUMAN	16.8067	112907	165114	145769	111259	158999	158957	157686	78320.8	81484.5	58047.1	105388	147455	112608	127444	79811.3	112006																			0.000266163	0.000279569	0.000266059	0.000311936	0.000345472	0.000368879	0.00031497	0.000315143
4.30342e-18	54.5819	Q9HB07	Q9HB07	MYG1	MYG1 exonuclease	MYG1_HUMAN	16.7955	118167	172396	174883	107763	147787	146904	135995	74142.1	88079	61466.6	99002.4	134570	113443	120529	84900	111659																			0.000278561	0.0002919	0.000319199	0.000302135	0.00032111	0.000340909	0.000271643	0.00029833
3.22871e-14	50.9107	Q9BRX2	Q9BRX2	PELO	Protein pelota homolog	PELO_HUMAN	16.9049	164364	222015	217319	126848	104948	118367	145500	86417.5	90423.8	94824.1	111466	174037	111825	112570	71996.4	111553																			0.000387465	0.000375914	0.000396656	0.000355644	0.00022803	0.000274687	0.000290629	0.000347723
1.90708e-18	54.8923	P08670	P08670	VIM	Vimentin	VIME_HUMAN	16.9139	132565	172470	177656	113599	148509	147859	163096	98946.4	91720.6	73566.5	124852	152753	110234	129510	87474.9	111182																			0.000312503	0.000292024	0.000324262	0.000318498	0.00032268	0.000343127	0.000325775	0.000398136
1.5093e-17	54.0963	P62633	P62633	CNBP	CCHC-type zinc finger nucleic acid binding protein	CNBP_HUMAN	16.6478	132850	116385	135203	108476	85536.2	96514.6	119575	86216.5	63029.6	62332.6	111148	136725	98854.8	131498	91836.5	111019																			0.000313176	0.000197062	0.000246776	0.000304134	0.000185852	0.000223974	0.000238844	0.000346914
7.78513e-17	53.4476	P50995	P50995	ANXA11	Annexin A11	ANX11_HUMAN	16.8592	128727	188664	186626	113122	160907	150023	173721	80352.3	88370.9	56582.8	102176	148332	103736	121290	87325.6	110621																			0.000303456	0.000319444	0.000340634	0.000317161	0.000349616	0.000348147	0.000346999	0.000323318
1.55595e-17	54.0844	Q9UNM6	Q9UNM6	PSMD13	26S proteasome non-ATPase regulatory subunit 13	PSD13_HUMAN	16.7711	128118	192495	176122	114948	133443	128024	154822	69371.2	88704.3	50136.1	88775.8	135111	106211	123341	85093.5	110021																			0.000302019	0.000325931	0.000321461	0.000322279	0.000289943	0.000297096	0.000309248	0.000279132
3.43352e-18	54.6684	P08621	P08621	SNRNP70	U1 small nuclear ribonucleoprotein 70 kDa	RU17_HUMAN	16.8472	141378	176975	183793	114947	118098	128612	188945	95693	75007.6	69339	113064	146955	106086	120609	79452.2	109314																			0.00033328	0.000299653	0.000335462	0.000322277	0.000256601	0.000298461	0.000377407	0.000385045
3.80907e-17	53.7323	A0A590UJK4;A0A590UJP7;A0A590UK01;A0A590UK80;Q13247	Q13247	SRSF6;SRSF6;SRSF6;;SRSF6	Serine and arginine rich splicing factor 6;Serine and arginine rich splicing factor 6;Serine and arginine rich splicing factor 6;RRM domain-containing protein (Fragment);Serine/arginine-rich splicing factor 6	A0A590UJK4_HUMAN;A0A590UJP7_HUMAN;A0A590UK01_HUMAN;A0A590UK80_HUMAN;SRSF6_HUMAN	16.6943	132026	139839	129107	103555	107775	111124	118565	88939	62632.4	67912.2	113575	128963	111749	125485	85986.7	109188																			0.000311232	0.000236773	0.000235649	0.000290338	0.000234173	0.000257876	0.000236827	0.000357869
1.2551e-18	55.0505	O75874	O75874	IDH1	Isocitrate dehydrogenase [NADP] cytoplasmic	IDHC_HUMAN	16.8602	152349	177466	171507	121448	158587	158990	163006	76368.9	82211	50012.3	104814	156085	112170	124764	88651.1	109166																			0.000359142	0.000300483	0.000313037	0.000340503	0.000344576	0.000368957	0.000325596	0.000307289
1.38747e-14	51.2824	F8W1R7;G3V1V0;P60660	P60660	MYL6	Myosin light chain 6;Myosin light chain 6;Myosin light polypeptide 6	F8W1R7_HUMAN;G3V1V0_HUMAN;MYL6_HUMAN	16.9325	146993	193880	211824	120579	151001	145629	201330	98104.2	93092.6	48534.1	115231	171494	107853	124596	86768.3	109015																			0.000346516	0.000328276	0.000386625	0.000338066	0.000328094	0.000337952	0.000402146	0.000394747
1.01784e-12	49.3263	P84090	P84090	ERH	Enhancer of rudimentary homolog	ERH_HUMAN	16.8747	123636	185725	202180	115310	132253	130447	152265	93322.6	101334	60633.2	118871	155587	107108	125398	86614.8	108966																			0.000291455	0.000314468	0.000369022	0.000323294	0.000287358	0.00030272	0.000304142	0.000375507
6.05887e-14	50.6297	P14317	P14317	HCLS1	Hematopoietic lineage cell-specific protein	HCLS1_HUMAN	16.7288	131299	159660	181171	109228	120037	115878	144073	75314	69844.5	52967.5	110537	132527	103715	118536	82539.1	108850																			0.00030952	0.000270335	0.000330677	0.000306243	0.000260814	0.000268909	0.000287779	0.000303045
3.5205e-14	50.8722	B1ALA9;P60891	P60891	PRPS1	Ribose-phosphate pyrophosphokinase 1	B1ALA9_HUMAN;PRPS1_HUMAN	16.8596	143615	200353	205961	123358	138312	132368	169965	73587.8	80412.6	56075.5	99546.5	140579	116581	129238	92676.3	108392																			0.000338552	0.000339237	0.000375924	0.00034586	0.000300524	0.000307178	0.000339496	0.000296099
4.71338e-17	53.6478	O00154	O00154	ACOT7	Cytosolic acyl coenzyme A thioester hydrolase	BACH_HUMAN	16.8117	134358	200023	171196	112668	150735	134808	157934	75350.1	91573.7	45202.3	92155	135179	114316	127639	92024	108309																			0.000316731	0.000338677	0.00031247	0.000315887	0.000327516	0.00031284	0.000315465	0.00030319
1.55755e-14	51.2319	P23142	P23142	FBLN1	Fibulin-1	FBLN1_HUMAN	16.6534	128416	153786	158560	108101	121837	105261	134324	77846	55930	60747.3	103319	108797	99050.7	100667	87149.5	107847																			0.000302724	0.000260389	0.000289407	0.000303082	0.000264727	0.000244271	0.000268306	0.000313233
2.13624e-19	55.7102	P54577	P54577	YARS1	Tyrosine--tRNA ligase, cytoplasmic	SYYC_HUMAN	16.7778	132602	183443	178818	109025	140592	125533	158022	76431.6	79994.7	49849.4	103886	133029	100746	116330	92001.2	107461																			0.00031259	0.000310604	0.000326382	0.000305672	0.000305477	0.000291315	0.00031564	0.000307542
6.54563e-17	53.517	Q08945	Q08945	SSRP1	FACT complex subunit SSRP1	SSRP1_HUMAN	16.8812	140486	195810	187153	118376	160786	145354	178349	83279.4	95728.4	57653.8	100602	132889	109602	121114	91295.5	107434																			0.000331177	0.000331544	0.000341596	0.000331892	0.000349354	0.000337313	0.000356243	0.000335096
2.26786e-18	54.8265	A0A6Q8PG52;A0A6Q8PH84;P51149	P51149	RAB7A	Ras-related protein Rab-7a	A0A6Q8PG52_HUMAN;A0A6Q8PH84_HUMAN;RAB7A_HUMAN	16.8876	154152	228604	178730	129848	162297	146980	160297	65116.6	93099.3	46535.9	94799.7	171974	112660	132845	94531.8	107261																			0.000363391	0.00038707	0.00032622	0.000364056	0.000352637	0.000341085	0.000320185	0.000262013
4.72298e-17	53.647	Q9Y265	Q9Y265	RUVBL1	RuvB-like 1	RUVB1_HUMAN	16.7937	119452	176865	144246	113478	155993	151534	152068	75656	89317.8	53806.6	99040.5	142480	107230	125031	84538.9	106497																			0.000281592	0.000299465	0.000263281	0.000318158	0.00033894	0.000351655	0.000303747	0.000304421
7.44478e-16	52.5274	P30048	P30048	PRDX3	Thioredoxin-dependent peroxide reductase, mitochondrial	PRDX3_HUMAN	16.8461	141729	194486	168773	123298	154204	140497	156529	74840.8	91920.6	50964.8	98425.3	150147	110739	129460	89877.1	105972																			0.000334106	0.000329303	0.000308048	0.00034569	0.000335054	0.000326041	0.000312659	0.000301141
1.37736e-19	55.8713	Q92804	Q92804	TAF15	TATA-binding protein-associated factor 2N	RBP56_HUMAN	16.9309	124180	199427	140049	98575.8	189472	160601	188819	93101.2	92237.7	69149.1	131538	180865	115167	125673	82938.8	105810																			0.000292737	0.000337668	0.000255621	0.000276377	0.000411684	0.000372696	0.000377156	0.000374616
1.80976e-14	51.1661	Q9H3K6	Q9H3K6	BOLA2	BolA-like protein 2	BOLA2_HUMAN	17.0987	166780	231432	268683	142371	172253	176410	205874	104290	103115	68567.5	121479	173891	118019	137921	91701.6	105620																			0.000393162	0.000391859	0.000490405	0.000399165	0.000374269	0.000409382	0.000411222	0.000419639
7.86587e-16	52.5046	J3QLS3;Q9Y2R9	Q9Y2R9	MRPS7	Small ribosomal subunit protein uS7m	J3QLS3_HUMAN;RT07_HUMAN	16.8666	114762	206813	193017	107659	161663	152220	161634	72314.2	77112.5	58791.3	102085	154541	118453	136358	100046	105422																			0.000270535	0.000350174	0.000352299	0.000301844	0.00035126	0.000353245	0.000322856	0.000290974
1.46791e-16	53.1925	Q9UQ35	Q9UQ35	SRRM2	Serine/arginine repetitive matrix protein 2	SRRM2_HUMAN	16.9501	106768	156445	128989	95147.7	187549	195563	211860	126070	105748	92014.1	146126	181835	107540	110128	67467	105220																			0.000251692	0.000264891	0.000235433	0.000266766	0.000407504	0.000453829	0.00042318	0.000507274
1.81593e-19	55.7699	O00425	O00425	IGF2BP3	Insulin-like growth factor 2 mRNA-binding protein 3	IF2B3_HUMAN	16.8418	129529	175454	175871	112484	164889	156159	172943	90011	90760.8	59317.2	101713	132088	98473.9	114791	84765.7	105061																			0.000305347	0.000297077	0.000321003	0.000315371	0.000358268	0.000362388	0.000345443	0.000362182
2.04168e-14	51.1131	A0A140T962;A0A140T9B3;A0A140T9J9;A0A1W2PR11;Q5QT33	Q5QT33	HLA-C	Major histocompatibility complex, class I, C;Major histocompatibility complex, class I, C;Major histocompatibility complex, class I, C;Major histocompatibility complex, class I, C;HLA class I antigen	A0A140T962_HUMAN;A0A140T9B3_HUMAN;A0A140T9J9_HUMAN;A0A1W2PR11_HUMAN;Q5QT33_HUMAN	17.041	124175	172250	178066	116021	217037	208661	205336	119043	117632	84721.8	130867	179435	106847	117948	78947.7	104996																			0.000292726	0.000291652	0.00032501	0.000325287	0.000471575	0.000484226	0.000410148	0.000479
1.44455e-18	54.9974	Q13200	Q13200	PSMD2	26S proteasome non-ATPase regulatory subunit 2	PSMD2_HUMAN	16.8225	175396	234578	220957	131638	120404	101386	150668	64532.1	80666.9	45889.1	101801	130314	115773	126688	99174.4	104417																			0.000413473	0.000397185	0.000403296	0.000369075	0.000261612	0.000235279	0.00030095	0.000259661
2.93119e-20	56.4322	E7ETZ4;Q9Y6E2	Q9Y6E2	BZW2	eIF5-mimic protein 1 (Fragment);eIF5-mimic protein 1	E7ETZ4_HUMAN;5MP1_HUMAN	16.7706	142938	186136	143878	123659	149081	156539	151881	74740.5	85710.3	45596.4	85832.2	128938	105851	123471	80868.7	103949																			0.000336956	0.000315164	0.000262609	0.000346703	0.000323921	0.000363269	0.000303375	0.000300737
1.10082e-14	51.3833	Q9BXJ9	Q9BXJ9	NAA15	N-alpha-acetyltransferase 15, NatA auxiliary subunit	NAA15_HUMAN	16.8389	137265	208704	198728	115855	131617	130987	178348	85489.5	82008.9	60314.7	105461	136009	106431	114007	82293.4	103444																			0.000323584	0.000353376	0.000362723	0.000324822	0.000285977	0.000303973	0.000356241	0.000343989
2.37124e-13	50.0087	A0A0A0MRJ7;P12259	P12259	F5	Coagulation factor V	A0A0A0MRJ7_HUMAN;FA5_HUMAN	17.3416	151612	274619	273672	147797	246934	215646	279129	111065	178404	83431.1	160421	235853	130906	137211	115462	103298																			0.000357404	0.000464983	0.000499512	0.000414378	0.000536536	0.000500434	0.000557545	0.000446896
2.30527e-16	53.0094	A0A0A0MR02;P45880	P45880	VDAC2	Voltage-dependent anion-selective channel protein 2 (Fragment);Voltage-dependent anion-selective channel protein 2	A0A0A0MR02_HUMAN;VDAC2_HUMAN	16.8531	136669	218742	203016	118807	163319	138242	165716	73806.1	86220.1	47663.5	98803.6	135211	108533	126866	96055	102924																			0.000322178	0.000370371	0.00037055	0.000333099	0.000354859	0.000320809	0.000331008	0.000296978
5.77433e-13	49.5943	Q96RP9	Q96RP9	GFM1	Elongation factor G, mitochondrial	EFGM_HUMAN	16.7543	123351	190401	183805	114234	148069	133452	152894	75498.4	79093.8	47655	91441.9	120640	104327	115109	86793.5	102093																			0.000290782	0.000322386	0.000335484	0.000320278	0.000321724	0.000309693	0.000305398	0.000303787
3.00664e-17	53.8258	O00487	O00487	PSMD14	26S proteasome non-ATPase regulatory subunit 14	PSDE_HUMAN	16.7269	136918	204361	171664	123207	164991	134747	156042	58009.2	80684.8	29508.3	92575.7	136555	104434	115396	83371.1	101908																			0.000322766	0.000346022	0.000313324	0.000345434	0.000358491	0.000312698	0.000311686	0.000233415
3.39079e-13	49.8431	P62495	P62495	ETF1	Eukaryotic peptide chain release factor subunit 1	ERF1_HUMAN	16.7548	122476	185928	195613	107185	132234	133861	153916	77495	89719.1	45318.2	91816.2	130455	103347	115508	83855	101760																			0.00028872	0.000314812	0.000357036	0.000300515	0.000287316	0.000310641	0.000307439	0.000311821
5.79973e-21	57.008	A0A140T913;A0A140T9I0;A0A140T9X5;Q53Z42	Q53Z42	HLA-A	Major histocompatibility complex, class I, A;Major histocompatibility complex, class I, A (Fragment);Major histocompatibility complex, class I, A (Fragment);HLA class I antigen	A0A140T913_HUMAN;A0A140T9I0_HUMAN;A0A140T9X5_HUMAN;Q53Z42_HUMAN	16.8786	177981	264352	223122	133119	94533	94906.3	157045	79003.4	92619.3	60243.9	110920	150048	112950	124756	95320.7	101751																			0.000419566	0.000447598	0.000407247	0.000373225	0.0002054	0.000220242	0.00031369	0.00031789
3.54305e-16	52.8337	Q9HB71	Q9HB71	CACYBP	Calcyclin-binding protein	CYBP_HUMAN	16.8678	147289	210222	199407	131146	155612	133371	141987	67189.1	87753.7	46951.8	109849	144894	117473	135322	103096	101605																			0.000347213	0.000355946	0.000363961	0.000367694	0.000338111	0.000309504	0.000283611	0.000270352
1.59578e-20	56.6496	Q15046	Q15046	KARS1	Lysine--tRNA ligase	SYK_HUMAN	16.813	135805	199630	196201	113304	140856	124526	161601	78520.5	88927.3	51444.8	103441	136188	102350	117737	90139.4	101553																			0.000320141	0.000338012	0.00035811	0.000317672	0.00030605	0.000288978	0.000322789	0.000315947
1.819e-21	57.4133	P55060	P55060	CSE1L	Exportin-2	XPO2_HUMAN	16.7562	139114	200169	191386	114567	130722	118104	149342	69078.3	81540.2	47540.8	95240.5	123725	108984	115180	89864.5	101413																			0.000327942	0.000338924	0.000349321	0.000321212	0.000284032	0.000274074	0.000298304	0.000277954
1.25076e-13	50.3019	P05387	P05387	RPLP2	Large ribosomal subunit protein P2	RLA2_HUMAN	16.9236	118419	166463	175705	109340	184410	179949	189255	85989.3	129152	45964.1	139897	200996	91752.7	124206	82470.9	101362																			0.000279155	0.000281854	0.000320699	0.000306557	0.000400685	0.000417595	0.000378027	0.000346
6.19739e-17	53.5388	H0Y938;H0YAC7;P35606	P35606	COPB2	Coatomer subunit beta'	H0Y938_HUMAN;H0YAC7_HUMAN;COPB2_HUMAN	16.8334	162893	219489	208757	126161	134881	110088	158810	67420.1	93821.7	45421.9	105092	135435	109506	119955	98997.1	101256																			0.000383997	0.000371636	0.000381027	0.000353717	0.000293067	0.000255473	0.000317214	0.000271282
1.67631e-16	53.1388	P52907	P52907	CAPZA1	F-actin-capping protein subunit alpha-1	CAZA1_HUMAN	16.7036	104228	150181	150281	114023	112367	136933	144927	82741	85022.5	60253.3	92960.9	124130	98553.4	115063	84513.3	101095																			0.000245703	0.000254284	0.000274295	0.000319686	0.000244149	0.000317772	0.000289483	0.00033293
7.07765e-17	53.4858	P25788	P25788	PSMA3	Proteasome subunit alpha type-3	PSA3_HUMAN	16.7002	135029	199649	174713	118793	111188	93419.2	131361	65121.6	74739.7	55147.7	94118	127036	101414	117685	92987.4	100370																			0.000318312	0.000338044	0.000318889	0.000333059	0.000241587	0.000216791	0.000262387	0.000262033
3.29275e-17	53.7899	P41091	P41091	EIF2S3	Eukaryotic translation initiation factor 2 subunit 3	IF2G_HUMAN	16.7556	135011	205685	199394	116087	136896	126188	148379	68255.5	78743.6	56088.5	92166.7	130934	93074.1	115692	77925.3	100303																			0.000318269	0.000348264	0.000363938	0.000325472	0.000297446	0.000292836	0.000296379	0.000274643
3.98555e-13	49.7679	P49916	P49916	LIG3	DNA ligase 3	DNLI3_HUMAN	16.828	117508	194428	153409	101876	199455	219640	184299	85073.6	85919	52062.2	93888.6	142509	100838	116269	65395.7	100141																			0.000277008	0.000329204	0.000280005	0.000285631	0.000433375	0.000509703	0.000368127	0.000342315
6.72128e-16	52.5698	Q12906	Q12906	ILF3	Interleukin enhancer-binding factor 3	ILF3_HUMAN	16.809	130004	198126	192002	108255	148335	123452	181623	84635	75699.4	55177.7	107190	139741	103103	114061	82258.4	100007																			0.000306466	0.000335464	0.000350446	0.000303513	0.000322301	0.000286485	0.000362782	0.00034055
6.94387e-13	49.5074	D3YTB1;F8W727;P62910	P62910	RPL32	Ribosomal protein L32 (Fragment);Ribosomal protein L32;Large ribosomal subunit protein eL32	D3YTB1_HUMAN;F8W727_HUMAN;RL32_HUMAN	16.6843	136792	183163	190492	109569	103229	99349.6	139499	73564.9	63221.5	55446.7	97165.5	114256	107472	117242	84943.3	99826.5																			0.000322468	0.000310129	0.00034769	0.0003072	0.000224295	0.000230554	0.000278642	0.000296007
2.70146e-19	55.6236	Q15393	Q15393	SF3B3	Splicing factor 3B subunit 3	SF3B3_HUMAN	16.7525	129930	191816	169045	107759	146115	129175	154098	69310.6	89262.9	48873	93563.7	131037	101987	113894	86494.3	99187.5																			0.000306291	0.000324781	0.000308544	0.000302124	0.000317477	0.000299767	0.000307803	0.000278889
1.54521e-07	42.638	H7BYH4	H7BYH4	SOD1	Superoxide dismutase [Cu-Zn]	H7BYH4_HUMAN	16.5535	100297	91425	161952	74901.1	86251.7	160925	154129	91760.6	68262.8	57807	90824.9	111897	89114.9	94666.7	73195.5	99183.2																			0.000236436	0.0001548	0.000295598	0.00021	0.000187407	0.000373446	0.000307864	0.000369222
1.70156e-15	52.182	A0A994J3H1;A0A994J3N8;P30153	P30153	PPP2R1A	Protein phosphatase 2 scaffold subunit Aalpha;Protein phosphatase 2 scaffold subunit Aalpha;Serine/threonine-protein phosphatase 2A 65 kDa regulatory subunit A alpha isoform	A0A994J3H1_HUMAN;A0A994J3N8_HUMAN;2AAA_HUMAN	16.761	156545	186164	183560	123063	130873	115869	143430	67792.3	75281	52104.7	99428.8	130743	102456	120552	88673.8	98890.2																			0.000369033	0.000315211	0.000335036	0.000345031	0.00028436	0.000268888	0.000286494	0.000272779
7.32499e-19	55.2528	P62266	P62266	RPS23	Small ribosomal subunit protein uS12	RS23_HUMAN	16.5176	137629	129072	172385	99154.3	98301.1	88114	107722	59247.6	51419.8	42446.1	83587.4	116530	103002	116995	84774.3	98884.4																			0.000324441	0.000218544	0.00031464	0.000277999	0.000213588	0.00020448	0.000215169	0.000238398
3.7939e-15	51.8422	Q9BVP2	Q9BVP2	GNL3	Guanine nucleotide-binding protein-like 3	GNL3_HUMAN	16.5849	117418	183679	162754	104076	133946	124512	123545	58250.9	62371.8	42342.2	81049.3	129423	92519.8	105460	65038.1	98626.3																			0.000276796	0.000311004	0.000297061	0.000291796	0.000291037	0.000288947	0.000246774	0.000234387
2.35414e-18	54.8123	P04080	P04080	CSTB	Cystatin-B	CYTB_HUMAN	16.888	133053	220293	213176	119094	144836	145171	175709	83847.4	97578.8	52253	109939	157784	103874	129102	81579.9	98271.1																			0.000313655	0.000372999	0.000389093	0.000333904	0.000314699	0.000336888	0.000350969	0.000337381
7.36633e-12	48.3636	O95197	O95197	RTN3	Reticulon-3	RTN3_HUMAN	16.8958	123505	197166	188521	111294	129694	141366	190265	102981	101676	74552.7	119841	151828	100068	110098	87725.1	97697.8																			0.000291145	0.000333839	0.000344092	0.000312036	0.000281799	0.000328057	0.000380045	0.000414369
1.14659e-12	49.2695	H0YMV8;Q71UM5	Q71UM5	RPS27L	40S ribosomal protein S27;Ribosomal protein eS27-like	H0YMV8_HUMAN;RS27L_HUMAN	16.6199	143519	160982	160672	109395	110843	102585	117309	73885	52251	44577.9	95103.6	130795	101595	121463	80169.2	97665.4																			0.000338327	0.000272573	0.000293262	0.000306709	0.000240838	0.000238061	0.000234319	0.000297295
1.53432e-14	51.2384	Q9NQC3	Q9NQC3	RTN4	Reticulon-4	RTN4_HUMAN	16.8537	118167	194462	162171	103887	177115	163659	193492	70488.5	113306	51675.4	103384	144704	102557	127120	88121.9	97233.6																			0.000278563	0.000329262	0.000295998	0.000291267	0.000384833	0.000379792	0.00038649	0.000283628
4.4903e-16	52.7364	Q86VP6	Q86VP6	CAND1	Cullin-associated NEDD8-dissociated protein 1	CAND1_HUMAN	16.6977	124360	181329	180651	105890	123505	124032	154426	67663.6	86290.7	50525.6	88974.5	119239	97059.2	106157	83142.3	97017																			0.000293161	0.000307025	0.000329728	0.000296885	0.000268351	0.000287832	0.000308457	0.000272262
2.33505e-16	53.0041	Q99613	Q99613	EIF3C	Eukaryotic translation initiation factor 3 subunit C	EIF3C_HUMAN	16.8715	160391	223831	231509	141316	126697	121179	155390	80449.7	89251.3	63511.8	111172	143599	102160	111216	81525.5	96535.6																			0.0003781	0.000378989	0.000422554	0.000396209	0.000275286	0.000281213	0.000310384	0.00032371
2.1959e-16	53.0291	Q5QPL9;Q9UKM9	Q9UKM9	RALY	RALY heterogeneous nuclear ribonucleoprotein (Fragment);RNA-binding protein Raly	Q5QPL9_HUMAN;RALY_HUMAN	16.7645	127061	171444	187074	105018	136562	139193	162742	85343.5	80579.7	55595.2	92056	136349	98502.7	113925	80950	96510.3																			0.000299529	0.000290288	0.000341451	0.000294438	0.00029672	0.000323016	0.000325068	0.000343401
1.75387e-16	53.1204	P46977	P46977	STT3A	Dolichyl-diphosphooligosaccharide--protein glycosyltransferase subunit STT3A	STT3A_HUMAN	16.7847	138903	208530	208746	122779	148353	110483	146630	64402.7	95750.1	44438.5	99986	136317	102603	112374	94153.6	96320.3																			0.000327445	0.000353082	0.000381007	0.000344236	0.00032234	0.00025639	0.000292886	0.000259141
1.14386e-16	53.2931	B9A067;Q16891	Q16891	IMMT	MICOS complex subunit MIC60	B9A067_HUMAN;MIC60_HUMAN	16.621	122823	145265	138027	105417	119021	119752	134849	80765.9	61700.6	53906.3	95216.4	120762	92176.1	107935	76897	96239.7																			0.000289537	0.00024596	0.00025193	0.000295557	0.000258608	0.0002779	0.000269353	0.000324982
1.74794e-15	52.1706	A0A7I2V2K5;A0A7I2V473;E9PAV3;F8VZJ2;H0YHX9;Q13765	Q13765	NACA	Nascent polypeptide associated complex subunit alpha;Nascent polypeptide associated complex subunit alpha;Nascent polypeptide-associated complex subunit alpha, muscle-specific form;Nascent polypeptide associated complex subunit alpha;Nascent polypeptide associated complex subunit alpha;Nascent polypeptide-associated complex subunit alpha	A0A7I2V2K5_HUMAN;A0A7I2V473_HUMAN;NACAM_HUMAN;F8VZJ2_HUMAN;H0YHX9_HUMAN;NACA_HUMAN	16.6217	141054	201443	173431	119959	116900	92639.2	119226	49040.4	83316.5	28474.7	79883.1	134209	108966	122359	93652	96121.1																			0.000332516	0.000341082	0.000316549	0.00033633	0.000254	0.000214981	0.000238148	0.000197326
2.0676e-09	45.3424	D6R9Y1;Q9BPZ3	Q9BPZ3	PAIP2	Polyadenylate-binding protein-interacting protein 2	D6R9Y1_HUMAN;PAIP2_HUMAN	16.0219	120691	76017	99443.6	86453.6	69193.4	72556.6	104002	72942.5	22245.7	27297.1	50580.1	55773.5	64807.3	69170.8	66630.6	96016.8																			0.000284513	0.000128711	0.000181506	0.00024239	0.000150343	0.000168377	0.000207738	0.000293503
1.45199e-20	56.6832	P62191	P62191	PSMC1	26S proteasome regulatory subunit 4	PRS4_HUMAN	16.6338	127374	157513	149573	100334	127737	118292	135778	75693.1	63630.3	55515.7	93702.7	122173	91911.2	107207	73228	95790																			0.000300267	0.0002667	0.000273003	0.000281307	0.000277545	0.000274511	0.00027121	0.00030457
2.97272e-16	52.9056	A0A7I2YQF8;Q13347	Q13347	EIF3I	Eukaryotic translation initiation factor 3 subunit I	A0A7I2YQF8_HUMAN;EIF3I_HUMAN	16.6458	141656	183271	186461	111306	105495	93305.5	129726	63267.5	75256.3	44372.7	91917.2	117718	102583	112122	86217.2	95764.6																			0.000333934	0.000310312	0.000340332	0.000312069	0.000229218	0.000216527	0.000259121	0.000254573
4.70984e-15	51.7497	A0A0J9YX66;A0A0J9YXJ0;A0A1B0GU44;A0A1B0GUN8;E9PC62;O95319;Q5VZZ6	Q5VZZ6	CELF2	CUGBP Elav-like family member 2	A0A0J9YX66_HUMAN;A0A0J9YXJ0_HUMAN;A0A1B0GU44_HUMAN;A0A1B0GUN8_HUMAN;E9PC62_HUMAN;CELF2_HUMAN;Q5VZZ6_HUMAN	16.6973	113356	159627	153235	88390.2	146277	136647	140557	66469.2	71484.4	59966.1	101625	138214	96306.9	119182	87279.1	95738.5																			0.00026722	0.000270279	0.000279688	0.00024782	0.000317828	0.000317108	0.000280755	0.000267456
7.84334e-10	45.8967	P19823;Q5T985	Q5T985	ITIH2	Inter-alpha-trypsin inhibitor heavy chain H2;Inter-alpha-trypsin inhibitor heavy chain 2	ITIH2_HUMAN;Q5T985_HUMAN	16.1474	63901.4	61436.1	95852.2	59955.3	87651.3	69883.8	121802	50608.9	54331	55114.3	91174.9	74070.2	72431.9	60377.2	82382.1	95688.1																			0.000150639	0.000104023	0.000174951	0.000168097	0.000190448	0.000162174	0.000243293	0.000203638
1.38968e-16	53.2146	Q14166	Q14166	TTLL12	Tubulin--tyrosine ligase-like protein 12	TTL12_HUMAN	16.5256	104925	142759	125095	93199.3	143020	127626	139132	62190.7	67261.6	41260.7	79318.4	117773	86985.8	98092.8	68060.8	94854.1																			0.000247345	0.000241718	0.000228325	0.000261303	0.000310752	0.000296173	0.000277908	0.00025024
4.64437e-18	54.5527	Q92979	Q92979	EMG1	Ribosomal RNA small subunit methyltransferase NEP1	NEP1_HUMAN	16.552	138843	197026	166100	118531	106528	92273.9	115523	39396.1	67074	38150.6	82032.8	116283	100111	108012	87606.8	94718.4																			0.000327304	0.000333602	0.000303169	0.000332325	0.000231463	0.000214134	0.000230752	0.00015852
2.87204e-17	53.8438	P17858	P17858	PFKL	ATP-dependent 6-phosphofructokinase, liver type	PFKAL_HUMAN	16.549	101354	146419	132118	87716.4	136949	133357	138268	65554.6	71296.1	42524.6	81543.9	117371	88831.9	101452	72359.7	94717.7																			0.000238929	0.000247915	0.000241144	0.000245931	0.00029756	0.000309471	0.000276184	0.000263776
3.14665e-13	49.8778	A0A087WUK2;O14979	O14979	HNRNPDL	Heterogeneous nuclear ribonucleoprotein D like;Heterogeneous nuclear ribonucleoprotein D-like	A0A087WUK2_HUMAN;HNRDL_HUMAN	16.6295	108391	160202	159525	95181.2	135565	132606	137698	70458.4	73721.5	49844.5	90018.7	125127	93114.9	106428	69839.1	94568.2																			0.000255517	0.000271253	0.000291168	0.00026686	0.000294553	0.00030773	0.000275045	0.000283507
1.0557e-13	50.379	Q10589	Q10589	BST2	Bone marrow stromal antigen 2	BST2_HUMAN	16.4854	111334	143464	154787	94445.6	83394.8	94531.2	121087	62578.6	61898.7	53516.7	90814.4	104518	89880.5	97988.9	69525	93882.1																			0.000262455	0.000242912	0.000282519	0.000264797	0.000181199	0.000219372	0.000241865	0.000251801
1.58642e-17	54.0768	P78347	P78347	GTF2I	General transcription factor II-I	GTF2I_HUMAN	16.7603	103688	167593	157769	101871	157706	151887	169106	87045.4	91253.2	61162.4	100266	136578	98618.4	103583	73799.2	93710.2																			0.00024443	0.000283767	0.000287963	0.000285616	0.000342661	0.000352474	0.000337781	0.000350249
1.35639e-16	53.2244	P56537	P56537	EIF6	Eukaryotic translation initiation factor 6	IF6_HUMAN	16.7083	141097	200745	148756	116563	150794	138819	145407	57638	77138.7	44299.7	89955.3	134130	97566.5	116900	78677.7	93680.6																			0.000332617	0.0003399	0.000271512	0.000326807	0.000327643	0.000322147	0.000290443	0.000231921
1.10071e-17	54.2193	P57740	P57740	NUP107	Nuclear pore complex protein Nup107	NU107_HUMAN	16.5889	110737	162326	155902	92864.1	125112	113239	123228	65451.8	75697	50365.5	85980.4	121696	90410.6	103983	76071.5	93676.1																			0.000261047	0.000274848	0.000284556	0.000260363	0.000271842	0.000262787	0.000246141	0.000263362
2.89003e-14	50.9598	A0AAQ5BHN1;P31930	P31930	UQCRC1	Ubiquinol-cytochrome c reductase core protein 1;Cytochrome b-c1 complex subunit 1, mitochondrial	A0AAQ5BHN1_HUMAN;QCR1_HUMAN	16.6385	109357	160077	141638	105114	146685	138460	145949	68979.8	71848.7	43699.4	87546.5	129575	93985.7	114945	71768.6	93586.4																			0.000257795	0.000271041	0.00025852	0.000294707	0.000318715	0.000321314	0.000291525	0.000277558
1.793e-17	54.0289	A0A7I2V4L7	I2V4L7	PABPC4	Polyadenylate-binding protein	A0A7I2V4L7_HUMAN	16.669	113651	160119	163963	95416.6	123367	129239	142277	80894.9	79846	60666.9	92094.8	121326	93892.9	106029	73860.6	92881.2																			0.000267916	0.000271112	0.000299267	0.00026752	0.000268051	0.000299915	0.000284191	0.000325501
3.5752e-17	53.7573	Q9UHL4	Q9UHL4	DPP7	Dipeptidyl peptidase 2	DPP2_HUMAN	16.5606	121375	174167	168112	102604	97449.1	101763	125064	67868.1	66203.7	48679.2	77715.1	104343	94710	105136	78388.8	92766.7																			0.000286124	0.000294898	0.000306841	0.000287671	0.000211736	0.000236153	0.000249808	0.000273084
7.71906e-24	59.2527	Q92616	Q92616	GCN1	Stalled ribosome sensor GCN1	GCN1_HUMAN	16.5934	111366	165623	147091	102317	142924	129769	138795	68988.8	69419.6	46860.8	78073	113435	93520.2	101013	67221.9	92565.1																			0.00026253	0.000280432	0.000268473	0.000286866	0.000310544	0.000301147	0.000277236	0.000277594
1.82512e-08	44.0306	Q99961	Q99961	SH3GL1	Endophilin-A2	SH3G1_HUMAN	16.5322	91849.9	108980	117209	84430	112273	127818	108889	83013.2	73999.7	61261.4	107367	122709	90505.3	104074	63318.9	92510.2																			0.000216523	0.000184523	0.000213932	0.000236716	0.000243947	0.000296617	0.0002175	0.000334025
7.71906e-24	59.2527	P49748	P49748	ACADVL	Very long-chain specific acyl-CoA dehydrogenase, mitochondrial	ACADV_HUMAN	16.5655	101973	154532	140429	96305	137055	119678	139876	68871.3	73342.8	42628.3	84731.8	117403	86741.5	102287	71795.7	91897.5																			0.000240388	0.000261652	0.000256314	0.00027001	0.000297791	0.000277728	0.000279394	0.000277121
1.87375e-18	54.899	A0A3B3IRI2;P17812	P17812	CTPS1	CTP synthase;CTP synthase 1	A0A3B3IRI2_HUMAN;PYRG1_HUMAN	16.5788	116038	168192	167408	100071	130989	127244	143656	63627.8	67585.9	42021.6	80019.8	110576	88154.8	100142	69975.2	91864.1																			0.000273544	0.000284782	0.000305556	0.00028057	0.000284611	0.000295286	0.000286946	0.000256023
1.16487e-16	53.2858	Q9H773	Q9H773	DCTPP1	dCTP pyrophosphatase 1	DCTP1_HUMAN	16.3935	86668.9	139625	137173	88736.4	85447.3	93841.5	106750	58429.3	57895.9	36522.2	83966	105487	95113.8	105187	71761.4	91813																			0.00020431	0.000236412	0.000250372	0.00024879	0.000185659	0.000217771	0.000213228	0.000235105
1.28092e-18	55.0428	P55084	P55084	HADHB	Trifunctional enzyme subunit beta, mitochondrial	ECHB_HUMAN	16.6529	123199	173303	155830	101219	128840	108881	149156	66662	79290.4	43158.1	98336.6	131018	95414.5	111102	80479.8	91477.5																			0.000290426	0.000293435	0.000284424	0.000283788	0.000279941	0.000252671	0.000297931	0.000268232
1.34629e-18	55.024	P33241	P33241	LSP1	Lymphocyte-specific protein 1	LSP1_HUMAN	16.5575	101373	123183	143296	91859.7	119080	122414	136302	73827.2	67647.3	44354.2	101168	128242	97680.2	98830.4	67873.7	91233.1																			0.000238974	0.000208573	0.000261547	0.000257547	0.000258735	0.000284077	0.000272257	0.000297062
3.74019e-16	52.8115	O15355	O15355	PPM1G	Protein phosphatase 1G	PPM1G_HUMAN	16.6662	111103	155285	135902	95628.3	119305	129368	147903	92047.9	70268	70951.6	104696	127595	90521.8	103356	70266	90805.3																			0.000261911	0.000262927	0.00024805	0.000268113	0.000259224	0.000300216	0.000295427	0.000370378
9.82083e-16	52.4122	C9JX88;P35998	P35998	PSMC2	26S proteasome regulatory subunit 7	C9JX88_HUMAN;PRS7_HUMAN	16.713	122555	183912	173763	110906	138507	139407	151356	73196.7	82884.5	51688.4	95294.4	132911	93650.6	106991	68650.7	90764.8																			0.000288907	0.000311398	0.000317155	0.000310947	0.000300948	0.000323513	0.000302325	0.000294526
8.49206e-17	53.4128	A0A8V8TNT7;O75083	O75083	WDR1	WD repeat domain 1;WD repeat-containing protein 1	A0A8V8TNT7_HUMAN;WDR1_HUMAN	16.5294	113183	155205	161098	94653.7	101377	100504	131665	63920.3	69215.5	45563.9	82794.4	113204	87455.9	99694.9	76774.2	90400.8																			0.000266814	0.000262792	0.00029404	0.000265381	0.00022027	0.000233232	0.000262993	0.0002572
5.95634e-19	55.3301	P46060	P46060	RANGAP1	Ran GTPase-activating protein 1	RAGP1_HUMAN	16.6403	117023	163205	151777	106465	132838	124468	141199	74149.4	75161.8	55517.4	88791.4	117675	89202.4	99937.7	74881.7	90390.1																			0.000275867	0.000276338	0.000277026	0.000298497	0.00028863	0.000288843	0.000282037	0.000298359
3.498e-20	56.3686	Q8N1G4	Q8N1G4	LRRC47	Leucine-rich repeat-containing protein 47	LRC47_HUMAN	16.5305	94059.8	130361	115421	89406.2	130563	134256	133150	78021.3	72142.1	54541.1	82420.5	112775	84767.9	97502.1	66153.7	90234.1																			0.000221733	0.000220725	0.000210669	0.000250668	0.000283686	0.000311557	0.00026596	0.000313939
5.96187e-15	51.6485	P00403	P00403	MT-CO2	Cytochrome c oxidase subunit 2	COX2_HUMAN	16.525	147058	184314	110549	108806	130380	109875	136536	43514.8	69505.4	21744.3	86079.7	134108	97753.3	114912	79697.1	90231.6																			0.000346669	0.000312079	0.000201776	0.000305059	0.000283287	0.00025498	0.000272723	0.000175093
3.91576e-15	51.8287	P22695	P22695	UQCRC2	Cytochrome b-c1 complex subunit 2, mitochondrial	QCR2_HUMAN	16.5129	106907	148942	141929	94547.5	123401	115231	123767	62062.1	67916.9	37246	80493.7	123681	89042.8	104435	69387.8	90175.9																			0.000252019	0.000252187	0.000259051	0.000265083	0.000268124	0.000267409	0.000247219	0.000249723
1.66846e-21	57.4433	Q14978	Q14978	NOLC1	Nucleolar and coiled-body phosphoprotein 1	NOLC1_HUMAN	16.6569	103705	87677.2	103561	88830.1	137467	143618	146684	113522	68893.1	79511.9	128672	151372	93334.6	101277	67583.4	90062.1																			0.000244471	0.000148454	0.000189021	0.000249053	0.000298686	0.000333284	0.000292993	0.000456783
4.27426e-12	48.6327	Q01469	Q01469	FABP5	Fatty acid-binding protein 5	FABP5_HUMAN	16.7231	155492	214964	197097	104299	120129	98659.2	143007	69353.7	81958.3	45320.2	102456	128440	99445.1	113973	87478.8	89927.4																			0.00036655	0.000363976	0.000359745	0.000292422	0.000261014	0.000228951	0.000285649	0.000279062
1.12067e-11	48.1538	P0C0S5;Q71UI9	Q71UI9	H2AZ1;H2AZ2	Histone H2A.Z;Histone H2A.V	H2AZ_HUMAN;H2AV_HUMAN	16.802	149857	281603	238743	112449	114147	102118	159459	75408.3	116572	50487.3	89250.4	139504	89896.2	104593	85939.9	89803.6																			0.000353266	0.000476807	0.000435759	0.000315274	0.000248018	0.000236979	0.000318511	0.000303425
6.1766e-18	54.443	P47756	P47756	CAPZB	F-actin-capping protein subunit beta	CAPZB_HUMAN	16.6225	130380	173781	170968	109155	106662	94674.5	125895	62046	73791.2	50114	97643.2	111189	100437	110866	86164.9	89778.8																			0.000307352	0.000294244	0.000312054	0.000306037	0.000231754	0.000219704	0.000251468	0.000249658
4.69602e-19	55.4186	P11388	P11388	TOP2A	DNA topoisomerase 2-alpha	TOP2A_HUMAN	16.56	115314	158542	123429	93007.8	135782	123148	137579	66000.8	73082.8	44430.3	82042.5	111162	90677.4	107680	69863.1	89569.4																			0.000271837	0.000268442	0.000225285	0.000260766	0.000295025	0.00028578	0.000274806	0.000265571
3.38617e-12	48.7468	P28072	P28072	PSMB6	Proteasome subunit beta type-6	PSB6_HUMAN	16.6725	123006	178084	176534	105265	136247	134338	144425	71277.6	86993.1	57107.9	87200.8	112637	86061.4	96533	72128.2	89550.9																			0.00028997	0.000301531	0.000322214	0.00029513	0.000296036	0.000311748	0.000288481	0.000286804
8.29971e-16	52.4823	A0A8Q3SIY6;A0A8Q3WLC8;O60832	O60832	DKC1	H/ACA ribonucleoprotein complex subunit DKC1	A0A8Q3SIY6_HUMAN;A0A8Q3WLC8_HUMAN;DKC1_HUMAN	16.4218	104265	152574	174297	89160	93345.2	89215.6	124706	61391.3	51439.3	40026.9	78447.3	101502	82818.3	96440.6	67502	89420.7																			0.000245791	0.000258336	0.000318129	0.000249978	0.00020282	0.000207036	0.000249093	0.000247023
1.27297e-17	54.1627	P13073	P13073	COX4I1	Cytochrome c oxidase subunit 4 isoform 1, mitochondrial	COX41_HUMAN	16.7137	145250	202451	221759	110898	115304	97133.1	145032	69962.6	76631	41210.6	97172.9	132140	105627	117351	85968.5	89257.2																			0.000342407	0.000342788	0.000404759	0.000310926	0.000250532	0.00022541	0.000289694	0.000281512
3.59653e-15	51.865	P00966	P00966	ASS1	Argininosuccinate synthase	ASSY_HUMAN	16.6386	123699	183084	181658	104081	102081	104024	155258	68095.6	82527.8	45393.2	87297.6	126215	93169.7	107503	77913.1	89014																			0.000291603	0.000309995	0.000331566	0.000291812	0.0002218	0.000241402	0.000310119	0.000274
2.03216e-13	50.0798	H0YKJ9;O60637	O60637	TSPAN3	Tetraspanin 3;Tetraspanin-3	H0YKJ9_HUMAN;TSN3_HUMAN	16.2743	97000.7	127430	111395	68054	70793.4	79135.7	84648.4	70946.6	39609.8	50543	81748.5	100906	86828.7	96085.3	62839.5	88900																			0.000228666	0.000215763	0.000203321	0.000190803	0.000153819	0.000183645	0.000169081	0.000285471
1.71041e-16	53.1306	J3QLE5;P14678;P63162	P63162	SNRPN;SNRPB;SNRPN	Small nuclear ribonucleoprotein polypeptide N (Fragment);Small nuclear ribonucleoprotein-associated proteins B and B';Small nuclear ribonucleoprotein-associated protein N	J3QLE5_HUMAN;RSMB_HUMAN;RSMN_HUMAN	16.6792	134631	203816	202859	125656	115848	106148	129056	52539	84691.4	47952.6	95691.7	118489	96989.2	115583	80902.9	88817.8																			0.000317374	0.000345099	0.000370262	0.000352303	0.000251713	0.00024633	0.000257783	0.000211404
1.58664e-16	53.161	Q16543	Q16543	CDC37	Hsp90 co-chaperone Cdc37	CDC37_HUMAN	16.5085	114868	127520	126238	91613.8	114421	110286	113731	70424	60779.3	44682.6	102004	118221	87921.6	107519	69552.4	88377.2																			0.000270786	0.000215916	0.000230412	0.000256857	0.000248613	0.000255932	0.000227172	0.000283369
7.71906e-24	59.2527	A0A7I2V5T4;A2A274;Q99798	Q99798	ACO2	Aconitate hydratase, mitochondrial;Aconitase 2;Aconitate hydratase, mitochondrial	A0A7I2V5T4_HUMAN;A2A274_HUMAN;ACON_HUMAN	16.6148	111927	162118	143035	99433.5	153689	139536	146353	69631.6	72625.9	43124.2	83268.8	123178	89405.2	103388	71791.8	88067.9																			0.000263852	0.000274497	0.00026107	0.000278782	0.000333933	0.000323812	0.000292333	0.00028018
1.30102e-17	54.1542	P54578	P54578	USP14	Ubiquitin carboxyl-terminal hydrolase 14	UBP14_HUMAN	16.5463	108791	159283	138100	90386.1	112891	105063	134837	67852.6	67829	49205	87680.4	115907	90290	104814	74750.7	87954.2																			0.000256459	0.000269697	0.000252063	0.000253415	0.000245289	0.000243813	0.000269329	0.000273022
2.22373e-20	56.5311	A0A6I8PIV1;Q9P2J5	Q9P2J5	LARS1	leucine--tRNA ligase;Leucine--tRNA ligase, cytoplasmic	A0A6I8PIV1_HUMAN;SYLC_HUMAN	16.5519	122210	167622	141787	98690.5	139584	120814	139968	57524.4	74310.8	37892.5	78192.1	108261	89950	99906.6	72266.8	87496.9																			0.000288094	0.000283816	0.000258793	0.000276698	0.000303287	0.000280364	0.000279578	0.000231464
2.1101e-17	53.9651	A0A804HK65;E7EPL9;P51659	P51659	HSD17B4	Hydroxysteroid 17-beta dehydrogenase 4;Hydroxysteroid 17-beta dehydrogenase 4;Peroxisomal multifunctional enzyme type 2	A0A804HK65_HUMAN;E7EPL9_HUMAN;DHB4_HUMAN	16.4584	96114	137909	120532	86404.9	127999	127492	128872	64698.6	68354.6	43781	75224.9	106824	82976.6	92941.4	61441.9	87302.8																			0.000226575	0.000233506	0.000219998	0.000242253	0.000278115	0.000295861	0.000257416	0.000260331
1.67933e-17	54.0546	E7EVA0;P27816	P27816	MAP4	Microtubule-associated protein;Microtubule-associated protein 4	E7EVA0_HUMAN;MAP4_HUMAN	16.5568	104168	122454	115473	90138.7	124067	130010	134558	76914.6	70577.6	61633.5	101404	116241	89351.8	94941.9	66316.4	87083																			0.000245562	0.000207337	0.000210763	0.000252722	0.00026957	0.000301706	0.000268773	0.000309486
4.84463e-17	53.6369	P31949	P31949	S100A11	Protein S100-A11	S10AB_HUMAN	16.4178	122726	150413	129854	99898.5	96905.7	95131.5	113399	65232.4	51759.3	44248.8	64955.5	102038	82644.5	108897	61366.7	87014.4																			0.00028931	0.000254678	0.000237012	0.000280085	0.000210556	0.000220765	0.000226508	0.000262479
5.86261e-21	57.0042	Q14974	Q14974	KPNB1	Importin subunit beta-1	IMB1_HUMAN	16.5285	125651	170032	150678	100415	116965	108289	143150	68308.9	62766.5	41477	75179.9	108055	85888.3	96134.7	67377.2	86351.2																			0.000296205	0.000287896	0.000275021	0.000281534	0.00025414	0.000251298	0.000285933	0.000274858
2.84127e-11	47.6809	B1AMS2;Q14141	Q14141	SEPTIN6	Septin;Septin-6	B1AMS2_HUMAN;SEPT6_HUMAN	16.6158	105925	172243	161965	90457.2	126391	123282	147059	72009.2	69851	61921.6	91438.8	124620	83842.4	98034.3	69569.4	86091.7																			0.000249704	0.00029164	0.000295621	0.000253615	0.000274621	0.000286092	0.000293742	0.000289747
2.28242e-18	54.8241	P26639	P26639	TARS1	Threonine--tRNA ligase 1, cytoplasmic	SYTC_HUMAN	16.5529	119471	165460	133196	95902.5	133422	108607	138832	59453.7	69585.9	43839.3	87250.1	114638	92522.2	97520.8	74526.3	86043.8																			0.000281637	0.000280155	0.000243111	0.000268882	0.000289898	0.000252036	0.00027731	0.000239227
1.33331e-19	55.8832	C9JRZ6;Q9NX63	Q9NX63	CHCHD3	Coiled-coil-helix-coiled-coil-helix domain containing 3;MICOS complex subunit MIC19	C9JRZ6_HUMAN;MIC19_HUMAN	16.6097	126519	181892	191101	99099.9	94028.2	100995	141401	76160.5	57725.4	60565.1	93654.3	116379	90042.8	102207	74422.6	86040.9																			0.000298251	0.000307978	0.000348801	0.000277846	0.000204303	0.000234371	0.000282441	0.000306451
4.76036e-20	56.2576	A0A0C4DGG9;A0A2R8Y212;A0A2R8Y425;A0A2R8Y521;A0A2R8Y5J0;A0A2R8YFD8;A0A2R8YFK9;A0A2U3TZM0;F5GWX5;Q14839	Q14839	CHD4	DNA helicase;DNA helicase;DNA helicase (Fragment);DNA helicase;DNA helicase;DNA helicase;DNA helicase;DNA helicase;DNA helicase;Chromodomain-helicase-DNA-binding protein 4	A0A0C4DGG9_HUMAN;A0A2R8Y212_HUMAN;A0A2R8Y425_HUMAN;A0A2R8Y521_HUMAN;A0A2R8Y5J0_HUMAN;A0A2R8YFD8_HUMAN;A0A2R8YFK9_HUMAN;A0A2U3TZM0_HUMAN;F5GWX5_HUMAN;CHD4_HUMAN	16.5237	108720	159323	145316	92689.6	119003	105566	124551	66981.7	66565.6	47796.1	86891.3	113812	89895.4	98859.6	65546.7	86002.4																			0.000256293	0.000269763	0.000265234	0.000259874	0.000258568	0.000244979	0.000248784	0.000269518
3.39205e-15	51.8899	J3QRS3;O14950;P19105	P19105	MYL12A;MYL12B;MYL12A	Myosin light chain 12A;Myosin regulatory light chain 12B;Myosin regulatory light chain 12A	J3QRS3_HUMAN;ML12B_HUMAN;ML12A_HUMAN	16.6475	126718	198763	192382	109392	121030	92107.8	129539	48185.6	99255.8	35748.1	91708.7	129576	105740	118213	91390.5	85692.5																			0.000298719	0.000336544	0.00035114	0.000306704	0.000262973	0.000213748	0.000258748	0.000193887
1.13975e-15	52.35	P41240	P41240	CSK	Tyrosine-protein kinase CSK	CSK_HUMAN	16.596	109670	167272	162387	96070.2	134450	116788	143125	67382.9	80827.3	47117.5	85017.9	110709	89896.5	98176.2	73336.1	85495.7																			0.000258532	0.000283224	0.000296392	0.000269352	0.000292133	0.000271022	0.000285885	0.000271132
6.58126e-21	56.9635	P25789	P25789	PSMA4	Proteasome subunit alpha type-4	PSA4_HUMAN	16.5449	141734	227440	177891	118362	104204	96380.3	130298	32755.1	70830	27020.6	81553.5	125252	98929.2	116409	87154.1	85454.1																			0.000334117	0.000385099	0.00032469	0.000331853	0.000226414	0.000223663	0.000260264	0.000131798
5.81548e-17	53.5642	Q12907	Q12907	LMAN2	Vesicular integral-membrane protein VIP36	LMAN2_HUMAN	16.5748	110251	186993	172764	100656	119735	113228	139525	57447	77220.5	41514.7	76667.2	125216	87454.2	103521	73563.9	85114.9																			0.000259902	0.000316615	0.000315331	0.00028221	0.00026016	0.000262761	0.000278694	0.000231153
8.44133e-18	54.3223	P48444	P48444	ARCN1	Coatomer subunit delta	COPD_HUMAN	16.3946	107099	140049	134580	90917.3	100917	94857.1	109798	57859.9	57640	40947.8	74634.8	103366	81681.8	94604.6	69038.4	84966.2																			0.000252471	0.00023713	0.000245637	0.000254905	0.000219271	0.000220128	0.000219315	0.000232814
4.4454e-14	50.7683	A0A2R8Y7C0;P69905	P69905	HBA2;HBA1	Hemoglobin subunit alpha 2 (Fragment);Hemoglobin subunit alpha	A0A2R8Y7C0_HUMAN;HBA_HUMAN	16.5269	85889.9	158341	191449	103723	99545.1	124621	154092	75388.3	81892.4	54424.8	85131.6	103159	64835.1	76693.9	62236.6	84695.5																			0.000202474	0.000268102	0.000349436	0.000290809	0.000216291	0.000289199	0.000307791	0.000303344
1.05746e-12	49.3081	P68366	P68366	TUBA4A	Tubulin alpha-4A chain	TBA4A_HUMAN	16.5412	89249.1	131088	111432	88072.2	167830	163715	152854	79064.4	73360.8	42342.6	80040.7	127760	79334.2	93915.4	61322.8	84623.3																			0.000210392	0.000221957	0.000203387	0.000246928	0.00036466	0.000379922	0.000305318	0.000318136
6.84328e-19	55.2782	A0A7P0TAK7;Q16531	Q16531	DDB1	DNA damage-binding protein 1	A0A7P0TAK7_HUMAN;DDB1_HUMAN	16.46	119990	168967	168985	99598.4	101368	86902.9	118544	51426.4	69063.8	38269.5	74790.4	105681	86726.4	91992	73815.3	84420.4																			0.00028286	0.000286093	0.000308434	0.000279244	0.000220251	0.000201669	0.000236786	0.000206927
1.14727e-11	48.142	A0A087WT59;P02766	P02766	TTR	Transthyretin	A0A087WT59_HUMAN;TTHY_HUMAN	15.9455	53234.4	47478.5	103495	48088.3	95485.8	82571.1	135420	50060.3	55798.9	52219.8	64933.5	50670	51019.7	38642.6	59018.2	84345.3																			0.000125493	8.03902e-05	0.000188902	0.000134825	0.000207471	0.000191617	0.000270493	0.00020143
2.89354e-05	38.7157	H0YEW1;Q38SD2	Q38SD2	LRRK1	Leucine rich repeat kinase 1 (Fragment);Leucine-rich repeat serine/threonine-protein kinase 1	H0YEW1_HUMAN;LRRK1_HUMAN	16.4752	93912.4	145420	155872	92540.9	126109	101558	127445	65676.7	86088.1	37972.6	68805.4	97821.3	81945.7	92142.3	76407.2	83979.2																			0.000221386	0.000246223	0.000284501	0.000259457	0.000274009	0.000235678	0.000254565	0.000264267
3.07961e-19	55.5752	Q16630	Q16630	CPSF6	Cleavage and polyadenylation specificity factor subunit 6	CPSF6_HUMAN	16.4883	107451	132390	131053	89220.6	104939	103674	132745	73765.4	65273.2	52006.4	92104.8	107406	80482	95938.2	67766.9	83661.6																			0.000253301	0.000224161	0.0002392	0.000250148	0.000228011	0.000240588	0.000265152	0.000296814
2.04019e-17	53.9783	A0A7I2YQI5;Q9Y5P6	Q9Y5P6	GMPPB	mannose-1-phosphate guanylyltransferase;Mannose-1-phosphate guanylyltransferase catalytic subunit beta	A0A7I2YQI5_HUMAN;GMPPB_HUMAN	16.3565	91122.7	139990	143355	84479.1	92741.6	78408.5	113306	58492	64507.8	37789.9	79551.4	106833	83119.2	89286.4	63604.4	82912.7																			0.000214809	0.000237029	0.000261654	0.000236854	0.000201508	0.000181957	0.000226322	0.000235357
3.40411e-16	52.8501	O95831	O95831	AIFM1	Apoptosis-inducing factor 1, mitochondrial	AIFM1_HUMAN	16.4449	100049	147671	142214	90278.2	113798	103785	125844	62898.9	65890.9	41379.7	79843.6	102915	77249.4	93524	67675.1	82800.5																			0.000235853	0.000250035	0.000259572	0.000253113	0.000247258	0.000240846	0.000251367	0.00025309
7.24695e-22	57.7311	J3KMX3;P02771	P02771	AFP	Alpha-fetoprotein	J3KMX3_HUMAN;FETA_HUMAN	15.7229	54144.2	46746.1	81429.8	43104.5	75938.3	82238.3	112234	35024.2	31590.4	34702.9	53459.2	53375	45097.3	35383.1	59712.9	82429.4																			0.000127637	7.915e-05	0.000148627	0.000120852	0.000164998	0.000190845	0.000224181	0.000140929
5.9558e-09	44.7173	Q5HYI8	Q5HYI8	RABL3	Rab-like protein 3	RABL3_HUMAN	16.3625	101495	111752	130576	94792.3	89364.4	110177	101985	53890.4	56784.9	34000.9	76219.8	125210	80400.8	91099.6	76328.5	82394.9																			0.00023926	0.000189217	0.00023833	0.000265769	0.00019417	0.000255681	0.000203709	0.000216842
3.18491e-14	50.9167	P16152	P16152	CBR1	Carbonyl reductase [NADPH] 1	CBR1_HUMAN	16.5041	105224	154594	143616	94040.2	137980	126600	125738	58015.4	71537	39954.7	77446.1	104250	84687.5	95994	71733.4	82342.9																			0.00024805	0.000261758	0.00026213	0.000263661	0.000299801	0.000293792	0.000251154	0.00023344
3.00623e-16	52.901	P32942	P32942	ICAM3	Intercellular adhesion molecule 3	ICAM3_HUMAN	16.4536	100930	150422	154573	91158.9	111577	103511	132604	65526.8	62173.2	45798.3	77096	105787	81092.4	96654.8	55070.2	82300.1																			0.000237929	0.000254693	0.000282129	0.000255582	0.000242433	0.000240211	0.00026487	0.000263664
1.22335e-16	53.2661	O43681	O43681	GET3	ATPase GET3	GET3_HUMAN	16.4665	98468	170131	160042	92130.7	117887	124652	130897	55434.4	68014.6	34061	75848.4	111700	79772.7	95975	62830.2	82213.9																			0.000232125	0.000288064	0.000292113	0.000258307	0.000256145	0.000289272	0.000261459	0.000223054
4.72674e-18	54.5459	P48449	P48449	LSS	Lanosterol synthase	LSS_HUMAN	16.3757	94563.2	131521	133550	82561.9	100991	97128.3	122641	59940	67194.4	39980.3	75669.1	104234	74829.7	88539.8	65437.3	82173.3																			0.00022292	0.000222691	0.000243758	0.000231479	0.000219432	0.000225399	0.000244969	0.000241184
7.75076e-18	54.3553	P53999	P53999	SUB1	Activated RNA polymerase II transcriptional coactivator p15	TCP4_HUMAN	16.506	139131	142431	126842	105767	144412	132490	135205	73913.7	57584.1	26938.7	78588.5	145493	79411	90801.4	59388.7	82032.4																			0.000327982	0.000241163	0.000231514	0.000296539	0.000313777	0.00030746	0.000270064	0.000297411
7.94436e-18	54.3458	P35659	P35659	DEK	Protein DEK	DEK_HUMAN	16.569	109418	155677	163122	93366.2	117743	108574	136805	70221.6	70367.6	48913.1	87708.6	117081	88366	102116	76622.4	81834.5																			0.000257938	0.00026359	0.000297734	0.000261771	0.000255831	0.000251959	0.000273262	0.000282554
9.22118e-16	52.4385	A0A7I2V2R3;P51991	P51991	HNRNPA3	Heterogeneous nuclear ribonucleoprotein A3	A0A7I2V2R3_HUMAN;ROA3_HUMAN	16.4331	113565	135820	121086	93783.2	98636.1	87965.1	105998	59319.6	62332.6	44327.6	92105.6	115330	85481.5	98798.6	72916.3	81699.1																			0.000267713	0.000229969	0.000221008	0.00026294	0.000214316	0.000204134	0.000211725	0.000238687
2.70994e-18	54.7587	O43852	O43852	CALU	Calumenin	CALU_HUMAN	16.2442	95046.4	108582	129059	78613	87924.4	80216.1	104571	53580.2	51115	37548.7	78290.3	107255	75814.1	83326.9	50502.5	81626.4																			0.000224059	0.00018385	0.00023556	0.000220407	0.000191041	0.000186152	0.000208874	0.000215593
6.00553e-19	55.327	Q9Y2X3	Q9Y2X3	NOP58	Nucleolar protein 58	NOP58_HUMAN	16.3942	99885.9	162656	159060	91569.3	106692	90589.5	112578	53646.1	62682	33686.7	72283.5	98042.5	81212	98046.4	68393.8	81442.5																			0.000235467	0.000275408	0.000290319	0.000256733	0.000231818	0.000210225	0.000224868	0.000215859
5.52384e-12	48.5063	A0AAQ5BI29;Q9UN37	Q9UN37	VPS4A	vesicle-fusing ATPase;Vacuolar protein sorting-associated protein 4A	A0AAQ5BI29_HUMAN;VPS4A_HUMAN	16.5048	92655.9	148816	154012	85191.1	132937	135955	134562	70466.2	62165.4	45196	80280.2	112648	79328.5	95198.7	64601.3	81366.2																			0.000218424	0.000251973	0.000281105	0.00023885	0.000288844	0.0003155	0.000268781	0.000283539
2.44393e-17	53.9074	P50570	P50570	DNM2	Dynamin-2	DYN2_HUMAN	16.4874	108031	152484	136486	87077.2	121855	116661	147168	63611.9	69201.6	41181.4	77534.7	121117	80224.2	95914.9	59186.9	81178.7																			0.000254668	0.000258184	0.000249116	0.000244138	0.000264766	0.000270726	0.000293961	0.000255959
3.87653e-20	56.3317	P21333	P21333	FLNA	Filamin-A	FLNA_HUMAN	16.3574	89839.7	130667	122735	86306	105895	105354	110689	62606.2	60156.9	46100.4	75209.2	97337.1	77703.7	87389.9	57280.6	80327.2																			0.000211785	0.000221245	0.000224019	0.000241976	0.000230088	0.000244488	0.000221094	0.000251912
8.00986e-19	55.2193	Q03252	Q03252	LMNB2	Lamin-B2	LMNB2_HUMAN	16.3475	93961.8	138349	136170	79912.2	90068.6	82152.4	111421	63533.1	58407.5	47073.1	79178	94765.1	75819	89938.6	65479.6	80057.6																			0.000221502	0.000234251	0.000248541	0.00022405	0.0001957	0.000190645	0.000222557	0.000255641
6.04219e-14	50.6309	Q9BY44	Q9BY44	EIF2A	Eukaryotic translation initiation factor 2A	EIF2A_HUMAN	16.4864	92677.9	141604	144216	82560.9	129615	116933	135303	69951.4	69152.2	49956.4	83755	108890	79240.9	87836.5	64849.7	79986.2																			0.000218475	0.000239762	0.000263226	0.000231476	0.000281626	0.000271358	0.00027026	0.000281467
3.38006e-17	53.7795	A0A2R8YD58;A0A2R8YF43;E7EU96;P68400	P68400	CSNK2A1	Casein kinase II subunit alpha;non-specific serine/threonine protein kinase;Casein kinase II subunit alpha;Casein kinase II subunit alpha	A0A2R8YD58_HUMAN;A0A2R8YF43_HUMAN;E7EU96_HUMAN;CSK21_HUMAN	16.4117	96544.3	147031	127284	84685.4	120665	119604	122944	60113.8	65294.5	40078	69839.2	106688	74843.2	92774.5	63015	79971.4																			0.00022759	0.000248952	0.000232322	0.000237432	0.000262179	0.000277555	0.000245575	0.000241883
7.71531e-16	52.5126	P15121	P15121	AKR1B1	Aldo-keto reductase family 1 member B1	ALDR_HUMAN	16.4087	116654	176523	161831	95478.9	78368	81048.6	123561	57064	64065.7	42865.6	70041	98080.3	83317.9	90161.2	67229.2	79303.9																			0.000274997	0.000298886	0.000295377	0.000267694	0.000170277	0.000188084	0.000246807	0.000229612
6.67202e-19	55.2877	P48735	P48735	IDH2	Isocitrate dehydrogenase [NADP], mitochondrial	IDHP_HUMAN	16.3888	93117	146421	138290	86615.3	114502	107029	121822	55809.9	59073.8	36390.9	74408.4	112881	76859.3	93298.7	61801.9	79298.2																			0.000219511	0.000247919	0.000252409	0.000242843	0.000248788	0.000248373	0.000243333	0.000224565
1.48091e-20	56.6762	Q8WUX1	Q8WUX1	SLC38A5	Sodium-coupled neutral amino acid transporter 5	S38A5_HUMAN	16.3439	89259.4	118343	115479	78589.4	95002.9	89071.3	129189	63101.2	63819.4	45819.5	84303.9	103601	79791.1	80914.2	60833.3	79087.6																			0.000210417	0.000200377	0.000210775	0.000220341	0.000206421	0.000206701	0.000258049	0.000253904
1.23809e-15	52.3154	P35244	P35244	RPA3	Replication protein A 14 kDa subunit	RFA3_HUMAN	16.2705	64379.6	104803	76959.2	63185.8	141254	139483	153967	58260.5	73735.8	35188.6	86922.2	109597	57271.5	81098.4	44198.4	79021.5																			0.000151766	0.000177452	0.000140467	0.000177154	0.000306916	0.000323689	0.000307541	0.000234426
2.39967e-17	53.9146	P11387	P11387	TOP1	DNA topoisomerase 1	TOP1_HUMAN	16.5	118011	158534	164020	96382	105086	96883.3	124751	65122.5	74142	42654.4	82872.8	108729	81688	94463.1	69820.2	78932.9																			0.000278195	0.000268428	0.000299372	0.000270226	0.000228329	0.00022483	0.000249183	0.000262037
9.39494e-11	47.0564	O95881	O95881	TXNDC12	Thioredoxin domain-containing protein 12	TXD12_HUMAN	16.3724	83694.2	126106	110976	65748.2	104402	94163.3	128797	65854.7	70748	41050.9	89117.7	118880	82687.5	94699.3	58980.2	78870.3																			0.000197297	0.000213522	0.000202556	0.000184338	0.000226844	0.000218518	0.000257266	0.000264983
1.96486e-12	49.0111	Q9H0L4	Q9H0L4	CSTF2T	Cleavage stimulation factor subunit 2 tau variant	CSTFT_HUMAN	16.2977	90760.1	125944	107794	98147.9	124274	99098.5	139647	75868.7	32207.8	37753	61640.5	77449.4	68057.2	82239.8	77966.1	78662.3																			0.000213954	0.000213247	0.000196748	0.000275177	0.000270021	0.000229971	0.000278937	0.000305277
4.33823e-13	49.7283	P55010	P55010	EIF5	Eukaryotic translation initiation factor 5	IF5_HUMAN	16.6987	110771	161097	168303	95698	170374	153463	167336	81431.9	99423.1	59871.3	101118	146787	77522.8	84733.9	57520.6	78564.7																			0.000261127	0.000272769	0.000307189	0.000268308	0.000370187	0.000356131	0.000334245	0.000327662
2.17731e-09	45.3123	O15145	O15145	ARPC3	Actin-related protein 2/3 complex subunit 3	ARPC3_HUMAN	16.2408	103363	115990	87555.6	81053	87697.9	79180.8	94283.7	49748.4	52360.7	35088	75446.1	109670	78165.3	93957.6	68862.4	78500.1																			0.000243663	0.000196393	0.000159808	0.000227248	0.000190549	0.000183749	0.000188327	0.000200175
1.21594e-14	51.34	A0AAQ5BGG5;A0AAQ5BGI6;P62736;P63267	P63267	ACTA2;ACTA2;ACTA2;ACTG2	Actin alpha 2, smooth muscle;Actin alpha 2, smooth muscle;Actin, aortic smooth muscle;Actin, gamma-enteric smooth muscle	A0AAQ5BGG5_HUMAN;A0AAQ5BGI6_HUMAN;ACTA_HUMAN;ACTH_HUMAN	16.58	129715	224687	180938	108375	131591	74813	128234	42029.7	89793.5	26208.4	89547.8	111850	107370	121261	99090.2	78031.2																			0.000305786	0.000380438	0.000330251	0.000303852	0.00028592	0.000173613	0.00025614	0.000169117
4.98556e-19	55.3964	Q1KMD3	Q1KMD3	HNRNPUL2	Heterogeneous nuclear ribonucleoprotein U-like protein 2	HNRL2_HUMAN	16.4435	102394	144160	148714	91815.9	106403	103224	130376	65462.4	64813.1	46305.6	77740.3	100203	79256.9	87509.6	66381.1	77913.1																			0.000241379	0.00024409	0.000271436	0.000257424	0.00023119	0.000239543	0.00026042	0.000263405
2.68058e-12	48.8607	P12236	P12236	SLC25A6	ADP/ATP translocase 3	ADT3_HUMAN	16.5018	99573.5	147741	141465	99224.3	141387	125489	124925	54824.1	73828.5	42839.7	73912.9	112686	85337	99699	69323.5	77526.7																			0.000234731	0.000250153	0.000258204	0.000278195	0.000307205	0.000291213	0.000249532	0.000220599
2.08742e-19	55.7187	E9PL19	E9PL19	PUF60	Poly(U)-binding-splicing factor PUF60	E9PL19_HUMAN	16.4233	110000	156832	139325	89101.6	116129	105258	118892	53483.7	68572.6	38633.8	75600.9	94562.1	79362.8	92390	70741.7	77444.7																			0.000259309	0.000265546	0.000254298	0.000249814	0.000252324	0.000244264	0.000237481	0.000215205
1.49792e-18	54.9837	P08243	P08243	ASNS	Asparagine synthetase [glutamine-hydrolyzing]	ASNS_HUMAN	16.1954	99269.5	129574	115622	81092.4	87606.5	83359.7	103381	37466.7	57222.6	25488.7	65043	97516.5	73105.8	86192.6	65984.2	77084.2																			0.000234014	0.000219394	0.000211035	0.000227359	0.00019035	0.000193447	0.000206498	0.000150757
1.21888e-17	54.1796	Q8NFF5	Q8NFF5	FLAD1	FAD synthase	FAD1_HUMAN	16.2253	90772.1	124850	94212.7	83019.7	117385	114336	116236	51052.2	49232	26529.5	61949.8	106374	69793.8	86627.2	49786	77014																			0.000213983	0.000211394	0.000171959	0.000232762	0.000255054	0.000265332	0.000232175	0.000205422
1.33451e-12	49.197	Q8TAT6	Q8TAT6	NPLOC4	Nuclear protein localization protein 4 homolog	NPL4_HUMAN	16.433	109846	144871	109650	95756.9	149255	142213	142960	70609.4	64454.2	27542.6	70960.8	115786	71413.1	88749.5	55341.5	76958.3																			0.000258946	0.000245295	0.000200135	0.000268474	0.000324299	0.000330023	0.000285554	0.000284115
1.24081e-18	55.0548	Q9NTJ3	Q9NTJ3	SMC4	Structural mainte0ce of chromosomes protein 4	SMC4_HUMAN	16.4047	106806	150192	147821	92823.8	103154	95007.4	116603	59075.2	57747.4	44893.8	81466.2	103982	80121.9	85156.3	60297.6	76775.5																			0.00025178	0.000254303	0.000269805	0.00026025	0.000224132	0.000220477	0.000232909	0.000237704
4.36467e-15	51.7823	P49773	P49773	HINT1	Adenosine 5'-monophosphoramidase HINT1	HINT1_HUMAN	16.5172	119126	190539	192950	92413	96976.3	101735	139127	69426.2	63645.8	43385.7	78814	115874	78916.4	92778.1	65704.1	76694.5																			0.000280823	0.000322618	0.000352176	0.000259098	0.000210709	0.000236088	0.000277899	0.000279354
6.13808e-14	50.6239	Q13867	Q13867	BLMH	Bleomycin hydrolase	BLMH_HUMAN	16.3551	108193	120461	104007	87005.4	87937	87458.4	119529	57509.1	65581	35930.1	94534.6	105160	80702.2	94166.7	69914.6	76608.3																			0.00025505	0.000203963	0.000189836	0.000243937	0.000191069	0.000202958	0.000238752	0.000231403
3.22745e-16	52.872	P62195	P62195	PSMC5	26S proteasome regulatory subunit 8	PRS8_HUMAN	16.3287	107673	142466	131730	87782.9	101603	90109.8	104940	50416.7	61319.5	33463.1	79424	107258	74401.4	87813.8	59040.4	76558.1																			0.000253825	0.000241222	0.000240436	0.000246117	0.000220762	0.000209111	0.000209612	0.000202864
1.71244e-13	50.1584	O14828	O14828	SCAMP3	Secretory carrier-associated membrane protein 3	SCAM3_HUMAN	16.3631	85246.3	101646	114678	74163.4	115873	110440	109681	70552.3	65511.7	50596.5	82675.5	103592	80221.9	84030	60814.4	76486.6																			0.000200956	0.000172106	0.000209313	0.000207932	0.000251768	0.000256291	0.000219081	0.000283885
1.54476e-15	52.2226	O43143	O43143	DHX15	ATP-dependent RNA helicase DHX15	DHX15_HUMAN	16.3752	97256.6	135711	142784	86372.4	125147	91326	126401	57817.7	62168.1	34871.4	72228.6	102364	81479.4	85935.9	63685.4	76464.1																			0.000229269	0.000229785	0.000260612	0.000242162	0.000271919	0.000211934	0.00025248	0.000232644
7.71906e-24	59.2527	P45974	P45974	USP5	Ubiquitin carboxyl-terminal hydrolase 5	UBP5_HUMAN	16.2895	93505.6	126128	119991	78077	102657	106488	114490	57195.9	55517.4	36305.9	66051.3	92328.2	73422.2	85487.5	61598.5	76376.6																			0.000220427	0.000213559	0.00021901	0.000218904	0.000223051	0.000247119	0.000228687	0.000230142
7.93477e-17	53.44	P54709	P54709	ATP1B3	Sodium/potassium-transporting ATPase subunit beta-3	AT1B3_HUMAN	16.2124	83200.3	121491	112352	75252.5	90236.2	93721	103247	45312.6	55785.3	37861.4	66723.6	99730.6	75364.3	84007	53229.8	76259.4																			0.000196133	0.000205708	0.000205067	0.000210985	0.000196064	0.000217492	0.000206231	0.000182327
1.70345e-08	44.0737	H0YNE9;Q92930	Q92930	RAB8B	Ras-related protein Rab-8B (Fragment);Ras-related protein Rab-8B	H0YNE9_HUMAN;RAB8B_HUMAN	16.4732	94274.1	150532	155418	90329.3	121182	115004	122309	58105.2	77386.9	41585.2	74655.3	117410	80793.6	92846.3	69461.5	75892.4																			0.000222238	0.00025488	0.000283673	0.000253256	0.000263302	0.000266883	0.000244305	0.000233801
2.74842e-20	56.4553	Q6PKG0	Q6PKG0	LARP1	La-related protein 1	LARP1_HUMAN	16.4119	97900	137534	127565	87900.6	116904	111839	105432	68727.8	64921.1	55324.7	79182.4	95211.9	77770.9	85153.4	57344.4	75883.9																			0.000230786	0.000232872	0.000232834	0.000246447	0.000254008	0.000259536	0.000210594	0.000276544
1.08282e-09	45.7141	O60884	O60884	DNAJA2	DnaJ homolog subfamily A member 2	DNJA2_HUMAN	16.2835	108056	131366	120179	79771.8	81102.8	83795.1	83284.4	61464.1	54015.8	46788.8	81374.2	97207.4	74324.3	81853.8	61519.1	75861.4																			0.000254726	0.000222428	0.000219353	0.000223656	0.000176219	0.000194457	0.000166356	0.000247317
3.85742e-17	53.7273	Q96QK1	Q96QK1	VPS35	Vacuolar protein sorting-associated protein 35	VPS35_HUMAN	16.3577	113442	132708	128767	86427.4	101905	94411.5	104667	55864.9	61937.6	40075.2	76244.8	105150	75679.5	88761.6	64205.7	75656.8																			0.000267424	0.0002247	0.000235027	0.000242316	0.000221418	0.000219094	0.000209068	0.000224786
1.13776e-16	53.2953	P51571	P51571	SSR4	Translocon-associated protein subunit delta	SSRD_HUMAN	16.3075	106301	163380	140248	89109.8	95900.6	94740.9	104402	41411.2	61184.4	28134.4	65580	102494	82975	92149.3	61680.5	75346.2																			0.000250591	0.000276633	0.000255983	0.000249837	0.000208372	0.000219859	0.000208538	0.000166628
2.96481e-14	50.9485	P50213	P50213	IDH3A	Isocitrate dehydrogenase [NAD] subunit alpha, mitochondrial	IDH3A_HUMAN	16.2959	97421	128219	130091	80423.1	95295.7	89476.7	106775	53283.1	56739.2	37966.9	72946.3	90158	77209.5	88367.6	66825.4	75265.1																			0.000229657	0.000217099	0.000237445	0.000225482	0.000207058	0.000207642	0.000213277	0.000214398
1.04336e-20	56.8006	P12277	P12277	CKB	Creatine kinase B-type	KCRB_HUMAN	16.2906	99535	134724	121425	85835.1	120009	109100	107475	53007.2	53392.3	33092.6	62798.5	99109.4	72731.7	86826.2	53354.9	75232.2																			0.00023464	0.000228113	0.000221628	0.000240656	0.000260755	0.000253181	0.000214676	0.000213288
2.87797e-16	52.9188	A0A994J5J1;P04844	P04844	RPN2	Dolichyl-diphosphooligosaccharide--protein glycosyltransferase subunit 2	A0A994J5J1_HUMAN;RPN2_HUMAN	16.3029	108428	167658	147398	92005.5	107780	95352.4	114844	40038.5	56745.9	23878.6	65107.8	103608	71421.7	90028.8	64768	75151.1																			0.000255603	0.000283877	0.000269034	0.000257956	0.000234184	0.000221278	0.000229396	0.000161105
5.77642e-20	56.1876	Q9UKY7	Q9UKY7	CDV3	Protein CDV3 homolog	CDV3_HUMAN	16.4782	79843.7	108108	126567	77618.8	137168	131561	133467	75667.3	71675.2	59314.5	99609.4	119357	79984.5	84545.9	58712.4	75056																			0.000188221	0.000183048	0.000231013	0.00021762	0.000298038	0.000305304	0.000266592	0.000304466
5.63397e-21	57.0182	P38606	P38606	ATP6V1A	V-type proton ATPase catalytic subunit A	VATA_HUMAN	16.2702	95842.6	135344	144917	86177.6	102804	88393.1	107514	48063.2	56535.5	34795.5	63812.6	88852	72429.2	80765.1	62284.4	74964																			0.000225936	0.000229164	0.000264505	0.000241616	0.000223372	0.000205127	0.000214754	0.000193394
1.09039e-18	55.1035	Q8TEM1	Q8TEM1	NUP210	Nuclear pore membrane glycoprotein 210	PO210_HUMAN	16.3612	92149.9	146338	123434	86353.5	111582	100953	121617	57078.9	66879.2	42985.5	72722.6	93415.4	77538.2	87574.4	56930.9	74915.8																			0.000217231	0.000247777	0.000225294	0.000242109	0.000242445	0.000234275	0.000242923	0.000229672
1.93807e-16	53.0799	P37268	P37268	FDFT1	Squalene synthase	FDFT_HUMAN	16.4195	101079	167235	139626	89286	103925	94655.2	118276	50356.2	71556.7	37748.2	85302.1	122073	77437.6	89602.5	67254.5	74903.1																			0.000238281	0.000283161	0.000254849	0.000250331	0.000225807	0.00021966	0.00023625	0.000202621
3.91189e-18	54.6185	A0A9L9PX63;Q13242	Q13242	SRSF9	Serine and arginine rich splicing factor 9;Serine/arginine-rich splicing factor 9	A0A9L9PX63_HUMAN;SRSF9_HUMAN	16.2515	79109	104794	106948	65032.8	100554	98230.2	98978.9	61058.3	51242	44189	79448.1	103596	79218.9	86469.8	57330.5	74805.8																			0.000186488	0.000177436	0.000195204	0.000182332	0.000218483	0.000227956	0.000197705	0.000245683
1.9789e-07	42.4689	D6RE71	D6RE71	RASGEF1B	RasGEF domain family member 1B (Fragment)	D6RE71_HUMAN	16.208	73861.7	95027.1	118099	65159.5	87940	90827.4	106756	63317.4	43211.1	47048.3	72669.5	93704.8	76874.3	93407.6	53852	74491.6																			0.000174119	0.000160899	0.000215557	0.000182688	0.000191075	0.000210777	0.00021324	0.000254774
3.9647e-18	54.6134	P61289	P61289	PSME3	Proteasome activator complex subunit 3	PSME3_HUMAN	16.2091	88722	116645	111224	79099.2	97997.5	84813.2	99580.3	49043.8	52090	32574.6	67615.7	95601.6	74501.3	86034.6	61071.1	74185.7																			0.00020915	0.000197501	0.000203007	0.00022177	0.000212928	0.00019682	0.000198906	0.00019734
4.63382e-19	55.4236	O00567	O00567	NOP56	Nucleolar protein 56	NOP56_HUMAN	16.2377	84180.7	120808	121915	75632.6	90095.5	88798.6	105204	59642.4	52309.4	38629.9	70496.7	87821.2	72945.4	87321.4	58086.8	74166.6																			0.000198444	0.000204551	0.000222522	0.000212051	0.000195759	0.000206069	0.00021014	0.000239986
1.05455e-18	55.116	O94776	O94776	MTA2	Metastasis-associated protein MTA2	MTA2_HUMAN	16.4757	101291	140064	133448	83876.6	116250	107701	143233	76774.2	69996.5	51499.9	85087	107823	77075.6	86188	63581.7	74137.7																			0.00023878	0.000237155	0.000243572	0.000235165	0.000252586	0.000249933	0.0002861	0.00030892
2.1573e-17	53.9564	E7EPK1;E7ES33;Q16181	Q16181	SEPTIN7	Septin;Septin;Septin-7	E7EPK1_HUMAN;E7ES33_HUMAN;SEPT7_HUMAN	16.3365	101647	126298	117396	80039.7	98771.9	101138	113495	69706.7	53763.8	45840.3	73069.7	102071	74974.3	85378.7	58170.1	74118.8																			0.000239618	0.000213847	0.000214273	0.000224407	0.000214611	0.000234703	0.0002267	0.000280483
3.1891e-07	42.1378	A0A087WUM3;A0A087WY27;E9PM14;E9PQ53;E9PRJ5;E9PRQ4;O95298	O95298	NDUFC2-KCTD14;NDUFC2-KCTD14;NDUFC2;NDUFC2-KCTD14;NDUFC2;NDUFC2-KCTD14;NDUFC2	NDUFC2-KCTD14 readthrough;NDUFC2-KCTD14 readthrough;NADH dehydrogenase [ubiquinone] 1 subunit C2;NADH dehydrogenase [ubiquinone] 1 subunit C2, isoform 2;NADH:ubiquinone oxidoreductase subunit C2;NDUFC2-KCTD14 readthrough;NADH dehydrogenase [ubiquinone] 1 subunit C2	A0A087WUM3_HUMAN;A0A087WY27_HUMAN;E9PM14_HUMAN;NDUCR_HUMAN;E9PRJ5_HUMAN;E9PRQ4_HUMAN;NDUC2_HUMAN	16.3992	104046	152127	171184	89704.5	81942.1	89054.7	137348	69970.6	53786.8	51429.9	83105.9	109807	72491.9	83166.2	50423.3	74059.4																			0.000245275	0.00025758	0.000312449	0.000251504	0.000178043	0.000206663	0.000274344	0.000281545
2.41127e-19	55.6655	A0A1W2PPH1;A0A1W2PQH3;P23368	P23368	ME2	Malic enzyme;Malic enzyme;NAD-dependent malic enzyme, mitochondrial	A0A1W2PPH1_HUMAN;A0A1W2PQH3_HUMAN;MAOM_HUMAN	16.3278	97507.8	138641	126223	78276.6	119554	109373	117590	53414.2	64204.3	34300.2	71912.5	101779	67391.1	84310.8	59067.8	73991.2																			0.000229861	0.000234746	0.000230385	0.000219464	0.000259766	0.000253814	0.000234879	0.000214926
1.32198e-19	55.8863	P60953	P60953	CDC42	Cell division control protein 42 homolog	CDC42_HUMAN	16.3974	114486	146877	105109	82804.8	126538	117018	122970	60767.2	57090.4	37340.8	72485.5	121100	77340.6	86099.8	63703.7	73895.6																			0.000269884	0.00024869	0.000191846	0.00023216	0.000274941	0.000271554	0.000245627	0.000244512
2.52804e-21	57.2988	A0A024RCM4;A0A0G2JK23;A0A7I2V508;A0A7P0MQS5;P46379	P46379	BAG6	Large proline-rich protein BAG6	A0A024RCM4_HUMAN;A0A0G2JK23_HUMAN;A0A7I2V508_HUMAN;A0A7P0MQS5_HUMAN;BAG6_HUMAN	16.3124	98030.9	129170	130005	80397.8	99183.4	91945.6	120515	57746.1	57987.1	36621.3	75684.9	101910	72128.7	84033.5	60235.8	73649.7																			0.000231094	0.00021871	0.000237288	0.000225411	0.000215505	0.000213372	0.000240723	0.000232356
0.00211669	34.9137	E7EUU4	E7EUU4	EIF4G1	Eukaryotic translation initiation factor 4 gamma 1	E7EUU4_HUMAN	15.9925	91758.5	73382.5	84160.6	78476.9	68564.6	72202.4	65212.4	56512.9	34070.8	44660.4	67010.2	78094.2	62367.8	81242.8	44206.6	73634.6																			0.000216308	0.00012425	0.000153611	0.000220026	0.000148977	0.000167555	0.000130258	0.000227394
7.42028e-20	56.0968	P20290	P20290	BTF3	Transcription factor BTF3	BTF3_HUMAN	16.2787	119011	149088	130350	87020.6	95917.8	106151	102403	52643.1	42409.8	36857.6	67225	104657	69939.9	79476.4	51385.3	73391.7																			0.000280553	0.000252435	0.000237917	0.00024398	0.000208409	0.000246338	0.000204545	0.000211823
1.47002e-16	53.1919	P14550	P14550	AKR1A1	Aldo-keto reductase family 1 member A1	AK1A1_HUMAN	16.282	77042.7	119956	116896	76129.2	103819	108579	117042	60839.4	61873.1	41863.9	66060.7	90002.7	73851.2	84196.5	57459.3	72734.7																			0.000181618	0.000203109	0.00021336	0.000213443	0.000225576	0.000251971	0.000233785	0.000244803
7.93607e-16	52.5009	J3KQ32;Q9NTK5	Q9NTK5	OLA1	Obg-like ATPase 1	J3KQ32_HUMAN;OLA1_HUMAN	16.3206	103098	150607	151377	81769.1	93771.4	91855.4	118457	58140	54921.1	39031.8	64058.9	92307.1	73139.2	85532.6	61863.9	72512.3																			0.000243039	0.000255007	0.000276296	0.000229256	0.000203745	0.000213162	0.000236612	0.000233941
2.13272e-18	54.8499	Q96EY1	Q96EY1	DNAJA3	DnaJ homolog subfamily A member 3, mitochondrial	DNJA3_HUMAN	16.2639	83244.5	130082	131950	78296.8	111496	101505	109030	49644.8	70619.3	41898.4	62966.2	81047.9	74100.9	73705.7	52743.1	72509.5																			0.000196238	0.000220254	0.000240837	0.000219521	0.000242258	0.000235554	0.000217781	0.000199758
4.8852e-19	55.404	E9PL01;Q15005	Q15005	SPCS2	Signal peptidase complex subunit 2	E9PL01_HUMAN;SPCS2_HUMAN	16.4758	105201	158196	120547	81568.4	99380.3	94855.2	139891	80854.8	62244.8	48853.2	92955	116939	86745.7	90078	69631	72263.9																			0.000247998	0.000267856	0.000220024	0.000228693	0.000215932	0.000220124	0.000279425	0.00032534
7.60339e-18	54.3627	A0A994J491;Q6P2Q9	Q6P2Q9	PRPF8	Pre-mRNA processing factor 8;Pre-mRNA-processing-splicing factor 8	A0A994J491_HUMAN;PRP8_HUMAN	16.2803	95736	135625	123790	81877.5	107380	94879.5	107449	49603	61506.8	34178.5	68035.9	95339.9	74405.7	86346.8	57469	72093.3																			0.000225684	0.000229639	0.000225944	0.00022956	0.000233314	0.00022018	0.000214624	0.00019959
1.43828e-11	48.028	P78417	P78417	GSTO1	Glutathione S-transferase omega-1	GSTO1_HUMAN	16.3775	105063	145146	155187	86624.9	94133.6	102228	126608	55909.4	65802.2	35883.5	72425.9	96618.4	73957.6	85569	72412.7	72041.6																			0.000247672	0.00024576	0.00028325	0.00024287	0.000204532	0.000237234	0.000252892	0.000224966
7.71906e-24	59.2527	P54136	P54136	RARS1	Arginine--tRNA ligase, cytoplasmic	SYRC_HUMAN	16.2232	81354.6	123814	122041	74410.6	104832	89277.3	110691	50136.1	61211.4	33538.5	66013.7	84907.9	72350.4	79934.4	60442	71989.1																			0.000191782	0.000209641	0.000222751	0.000208625	0.000227779	0.000207179	0.000221099	0.000201735
2.92008e-13	49.9124	B4DJV5;Q13610	Q13610	PWP1	PWP1 homolog, endonuclein;Periodic tryptophan protein 1 homolog	B4DJV5_HUMAN;PWP1_HUMAN	16.0644	79326	130670	126879	71727.3	77738.4	70011.5	86682.1	38070.6	42931.8	30680.5	67109.6	78958.4	65151.2	80025.8	53379.8	71897.8																			0.000187	0.000221249	0.000231582	0.000201102	0.000168909	0.000162471	0.000173143	0.000153187
2.6917e-23	58.8417	Q14739	Q14739	LBR	Delta(14)-sterol reductase LBR	LBR_HUMAN	16.2682	91471.6	111140	103949	75213.4	89949.1	91756.3	105398	62631.3	52290.3	42976.5	77918.6	105431	73887.5	88568	60364.6	71807.8																			0.000215632	0.000188181	0.000189729	0.000210876	0.000195441	0.000212932	0.000210527	0.000252013
1.91205e-20	56.5851	Q9Y678	Q9Y678	COPG1	Coatomer subunit gamma-1	COPG1_HUMAN	16.2564	95660.1	121735	110980	81219.5	113331	109130	111456	53530.6	53423.9	35956.8	65227.9	93173.3	70094.4	80836.2	54096.2	71760.9																			0.000225506	0.00020612	0.000202563	0.000227715	0.000246243	0.000253251	0.000222627	0.000215394
4.48887e-12	48.6086	Q9NSI2	Q9NSI2	SLX9	Ribosome biogenesis protein SLX9 homolog	SLX9_HUMAN	15.9671	85677	126149	120949	66560.4	70325.3	64129.9	66593.3	31478.5	33900.9	28715.5	60510.1	68673.7	72976.2	84328.7	54879.5	71558.5																			0.000201972	0.000213595	0.000220758	0.000186615	0.000152802	0.000148822	0.000133017	0.000126662
4.05702e-15	51.8135	Q9Y2Z0	Q9Y2Z0	SUGT1	Protein SGT1 homolog	SGT1_HUMAN	16.2462	86622.4	144372	130824	76263.2	79512.3	80579.3	106508	57747.7	50219.2	47032.6	70831	91796.4	72800.3	78505.9	57562.1	71498.1																			0.0002042	0.000244449	0.000238783	0.000213819	0.000172764	0.000186995	0.000212744	0.000232362
9.49706e-14	50.427	P52597	P52597	HNRNPF	Heterogeneous nuclear ribonucleoprotein F	HNRPF_HUMAN	16.2998	100076	142928	140017	78429.7	90573.2	77878.6	112647	55480.9	54482.4	34683.8	79799.1	96183.3	78541.3	86129.1	66278.6	71482.5																			0.000235916	0.000242004	0.000255561	0.000219893	0.000196797	0.000180727	0.000225006	0.000223242
1.81672e-16	53.1062	Q5JPE7	Q5JPE7	NOMO2	BOS complex subunit NOMO2	NOMO2_HUMAN	16.34	109862	148936	106017	93621.8	104596	91893.8	109227	47927.6	71361.5	45317.5	72046.2	103352	72770.1	82220.4	59857.2	71338.8																			0.000258985	0.000252177	0.000193505	0.000262487	0.000227266	0.000213251	0.000218175	0.000192849
6.49612e-15	51.6116	H3BNC9;P08708	P08708	;RPS17	Small ribosomal subunit protein eS17	H3BNC9_HUMAN;RS17_HUMAN	16.2124	97177.2	128437	78856.6	70119.3	130196	115729	118183	48405.7	55418.2	26247.2	66078.5	102303	67238.7	85516.6	50875.3	71317.3																			0.000229082	0.000217468	0.00014393	0.000196593	0.000282889	0.000268564	0.000236064	0.000194773
3.53602e-16	52.8346	P62995	P62995	TRA2B	Transformer-2 protein homolog beta	TRA2B_HUMAN	16.2406	97266.9	129187	113929	78601.7	94791.5	94033.5	107906	59094.8	52298.1	39123.4	66014.2	99588.3	71489.3	83599.8	45622.7	71194.3																			0.000229293	0.000218739	0.000207946	0.000220376	0.000205962	0.000218217	0.000215536	0.000237783
1.51449e-21	57.4768	Q9HCU5	Q9HCU5	PREB	Guanine nucleotide-exchange factor SEC12	SEC12_HUMAN	16.2205	83245.3	119091	87655.5	71000.8	105829	114322	114954	59055.3	50675.2	40370.1	68209.4	103420	64061.6	78705.1	51003.5	71038.2																			0.000196239	0.000201644	0.000159991	0.000199065	0.000229944	0.000265299	0.000229614	0.000237624
2.52359e-14	51.0197	J3KS22;Q7Z4W1	Q7Z4W1	DCXR	L-xylulose reductase (Fragment);L-xylulose reductase	J3KS22_HUMAN;DCXR_HUMAN	16.2815	109951	151597	113098	89938.5	80763	74335.2	90211.9	45313.1	55262.4	36038	73822.9	101315	84622.9	96910.7	72858.7	70985.9																			0.000259194	0.000256683	0.000206429	0.000252161	0.000175481	0.000172504	0.000180193	0.000182329
1.87189e-19	55.7587	Q8WUM4	Q8WUM4	PDCD6IP	Programmed cell death 6-interacting protein	PDC6I_HUMAN	16.2381	88725.9	124895	130848	75945.7	97385.8	90226.5	110060	52035.1	57573.1	35319.2	67078.6	89606.4	72199.2	79541.1	58912.9	70889.5																			0.000209159	0.000211471	0.000238826	0.000212929	0.000211599	0.000209382	0.00021984	0.000209376
2.30272e-12	48.9344	A0A804HHW7;A0A804HI02;A0A804HI57;A0A804HIN6;A0A804HIU1;A0A804HJ32;A0A804HJY5;A0A804HKT8;A0A804HL62;A0A804HLF8;A0A804HLI2;J3KR97;Q9BTW9	Q9BTW9	TBCD	Tubulin-specific chaperone D	A0A804HHW7_HUMAN;A0A804HI02_HUMAN;A0A804HI57_HUMAN;A0A804HIN6_HUMAN;A0A804HIU1_HUMAN;A0A804HJ32_HUMAN;A0A804HJY5_HUMAN;A0A804HKT8_HUMAN;A0A804HL62_HUMAN;A0A804HLF8_HUMAN;A0A804HLI2_HUMAN;J3KR97_HUMAN;TBCD_HUMAN	16.2631	90877.4	142194	122178	78559.7	116708	113556	113324	57273.1	49190.4	36767	62682.1	82599.4	72345.2	76822.6	54471.1	70846.3																			0.000214231	0.000240761	0.000223001	0.000220258	0.000253582	0.000263522	0.000226359	0.000230453
8.30782e-16	52.4819	Q5SSJ5	Q5SSJ5	HP1BP3	Heterochromatin protein 1-binding protein 3	HP1B3_HUMAN	16.2	86262.1	116775	110579	75349.6	89584.3	82782.5	100580	57425.9	53085.9	38952.2	68159.3	90649.3	70112.4	83920.3	55678.8	70695																			0.000203351	0.000197721	0.00020183	0.000211258	0.000194648	0.000192107	0.000200902	0.000231068
6.20638e-15	51.6312	A0A804HI25;A0A804HJQ7;A0A8I5KRR9;Q9UBM7	Q9UBM7	DHCR7	7-dehydrocholesterol reductase	A0A804HI25_HUMAN;A0A804HJQ7_HUMAN;A0A8I5KRR9_HUMAN;DHCR7_HUMAN	16.2535	89643.8	112672	98678.3	75561.4	79783.3	83950	98467.9	65090.6	54346	46399.2	78109.2	105225	76568	86832.3	61319.1	70525.8																			0.000211323	0.000190776	0.000180109	0.000211852	0.000173352	0.000194817	0.000196684	0.000261909
3.91995e-20	56.3276	O75643	O75643	SNRNP200	U5 small nuclear ribonucleoprotein 200 kDa helicase	U520_HUMAN	16.215	90434.1	136264	116555	78627.6	94416	93437.7	104887	48145.5	56680.7	33847.1	65030.5	93207.3	71012.2	80599.1	53219.3	70491.4																			0.000213186	0.00023072	0.000212739	0.000220448	0.000205146	0.000216834	0.000209506	0.000193726
2.075e-17	53.9717	A0AAQ5BIG2;H3BPE7;P35637	P35637	FUS	FUS RNA binding protein;FUS RNA binding protein;RNA-binding protein FUS	A0AAQ5BIG2_HUMAN;H3BPE7_HUMAN;FUS_HUMAN	16.3054	106730	145511	144229	82057.4	90616.2	78811.9	114265	52847.1	61475	33043.7	76395.4	91116.3	75349.9	88992.5	64627.5	70473																			0.0002516	0.000246378	0.00026325	0.000230064	0.00019689	0.000182893	0.000228239	0.000212644
6.69994e-15	51.5983	Q9H4M9	Q9H4M9	EHD1	EH domain-containing protein 1	EHD1_HUMAN	16.2587	94960.4	125331	115596	74177.4	116710	110878	120510	50140.5	55277.4	30560.8	70093.7	107971	68702.3	76733.8	53840.4	70466.6																			0.000223856	0.000212209	0.000210989	0.000207971	0.000253586	0.000257306	0.000240713	0.000201753
9.24147e-13	49.3721	Q9NRN7	Q9NRN7	AASDHPPT	L-aminoadipate-semialdehyde dehydrogenase-phosphopantetheinyl transferase	ADPPT_HUMAN	16.1501	87271.4	113494	104452	71875.3	85225.9	83236.3	88104.5	46951.3	50073.8	37811.7	65183	94879.1	73809.3	78882.6	58407.9	70400.7																			0.00020573	0.000192167	0.000190647	0.000201517	0.000185178	0.000193161	0.000175984	0.000188921
3.32573e-10	46.374	K7ESM5;Q9BUF5	Q9BUF5	TUBB6	Tubulin beta chain (Fragment);Tubulin beta-6 chain	K7ESM5_HUMAN;TBB6_HUMAN	16.1339	87919.2	96824.9	106179	60245	91630.8	76364.2	111938	66857.8	54182.2	43516.5	80323.4	119063	60085.8	41034.3	45865.7	70307.9																			0.000207257	0.000163943	0.000193799	0.000168909	0.000199095	0.000177213	0.00022359	0.000269019
3.80159e-20	56.3387	Q99460	Q99460	PSMD1	26S proteasome non-ATPase regulatory subunit 1	PSMD1_HUMAN	16.2204	92182.7	126134	115207	78905.4	89209	77598.6	104811	49686.7	58369.1	32950.6	70309.2	92912.2	72842.2	85243	63900.4	70274.5																			0.000217308	0.000213568	0.000210277	0.000221227	0.000193832	0.000180077	0.000209354	0.000199927
2.89261e-21	57.2518	P12270	P12270	TPR	Nucleoprotein TPR	TPR_HUMAN	16.2113	92524.8	118394	121557	76304.5	93152.6	97513.3	98014.8	56635.5	49189.3	40344.5	68963.3	90009.4	68570.7	78928.1	50377.5	70092.6																			0.000218114	0.000200464	0.000221869	0.000213935	0.000202401	0.000226292	0.000195779	0.000227887
4.87987e-15	51.7345	Q9Y3Z3	Q9Y3Z3	SAMHD1	Deoxynucleoside triphosphate triphosphohydrolase SAMHD1	SAMH1_HUMAN	16.2036	83119.8	131699	130852	74429.2	97918.8	95521.4	112998	57185.1	48724.9	33520.6	60811.9	88248.3	66804.5	74110.1	56512.5	70060.4																			0.000195944	0.000222991	0.000238834	0.000208677	0.000212757	0.00022167	0.000225708	0.000230099
2.43164e-19	55.6624	A0A8V8TMQ1;A0A8V8TNP6	V8TNP6	FXR1	RNA-binding protein FXR1	A0A8V8TMQ1_HUMAN;A0A8V8TNP6_HUMAN	16.2687	77192.4	107183	110721	71193	101822	106495	111249	62551.3	57862.4	45571.6	73236.8	99446.8	73477.4	79792.5	58812.2	69979.1																			0.00018197	0.000181481	0.00020209	0.000199604	0.000221237	0.000247135	0.000222215	0.000251691
1.63666e-22	58.2379	Q14980	Q14980	NUMA1	Nuclear mitotic apparatus protein 1	NUMA1_HUMAN	16.2318	84213.5	109545	99972.3	76307.8	94856.8	94037.4	99783.8	61309.7	52897.9	45946.6	78401.9	93438.4	73587.9	81710.6	52629.2	69941.3																			0.000198522	0.00018548	0.000182471	0.000213944	0.000206104	0.000218226	0.000199313	0.000246695
3.1045e-18	54.7069	A0A7P0TAW3;P55072	P55072	VCP	Transitional endoplasmic reticulum ATPase	A0A7P0TAW3_HUMAN;TERA_HUMAN	16.219	88940.2	124896	112624	79058.6	105362	98641.8	107782	50805.4	55984.1	35036.2	64502.1	92197.1	68057.2	76519.8	54958	69926.1																			0.000209664	0.000211472	0.000205563	0.000221657	0.000228928	0.000228911	0.000215289	0.000204428
3.1348e-22	58.0175	Q14204	Q14204	DYNC1H1	Cytoplasmic dynein 1 heavy chain 1	DYHC1_HUMAN	16.2303	86744.9	130515	124568	79382.3	102229	97341.3	108796	49141.4	58493.6	35942.3	64981	89810.7	70750.6	78035.7	53026.2	69610.2																			0.000204489	0.000220987	0.000227365	0.000222564	0.000222122	0.000225893	0.000217315	0.000197733
1.11136e-22	58.3683	Q9Y3I0	Q9Y3I0	RTCB	RNA-splicing ligase RtcB homolog	RTCB_HUMAN	16.2316	88140.8	126242	116392	74247.6	103599	90905.1	105906	51230.3	53309.5	35589.5	73208.6	93922.5	72061.2	82714.3	56823.8	69591.5																			0.00020778	0.000213751	0.000212441	0.000208168	0.000225099	0.000210957	0.000211541	0.000206138
2.99866e-07	42.1809	A0A9L9PXQ4;P13473	P13473	LAMP2	Lysosomal associated membrane protein 2;Lysosome-associated membrane glycoprotein 2	A0A9L9PXQ4_HUMAN;LAMP2_HUMAN	16.4169	83035.2	143225	164660	83169.5	119613	96622.2	136169	49672.6	102062	36302.1	78940.4	97768.1	83114.5	81561	68805	69475.3																			0.000195744	0.000242507	0.000300541	0.000233182	0.000259895	0.000224224	0.00027199	0.00019987
3.09997e-18	54.7075	Q13423	Q13423	NNT	NAD(P) transhydrogenase, mitochondrial	NNTM_HUMAN	16.2067	81789.3	121547	126731	75526.4	90665.2	86407.9	111134	55940.4	53751.6	37668.7	66756.1	93107.1	68562.8	78006.4	52873.3	69469																			0.000192807	0.000205803	0.000231312	0.000211753	0.000196996	0.000200521	0.000221985	0.00022509
1.17411e-18	55.0756	I3L3P7;P62244	P62244	RPS15A	40S ribosomal protein S15a;Small ribosomal subunit protein uS8	I3L3P7_HUMAN;RS15A_HUMAN	16.2968	119165	173265	164840	88126.6	102151	74104.6	100762	45080.4	57886.4	27800.4	57986.8	91410.8	81462.1	92765.2	67428.5	69460.7																			0.000280916	0.00029337	0.000300869	0.00024708	0.000221953	0.000171969	0.000201267	0.000181392
1.41725e-13	50.2449	Q9H9B4	Q9H9B4	SFXN1	Sideroflexin-1	SFXN1_HUMAN	16.2169	87077.8	130419	124228	74798.9	96897.8	89585.2	111067	51937	54822.3	37111.6	66028.5	86566.5	67413.7	79240.4	56309.3	69410																			0.000205274	0.000220824	0.000226743	0.000209714	0.000210539	0.000207894	0.00022185	0.000208982
2.23833e-18	54.8315	O94925	O94925	GLS	Glutaminase kidney isoform, mitochondrial	GLSK_HUMAN	16.2862	84411.2	117188	117607	72760.4	107043	102559	113482	62922.3	61852.4	44493	74032.5	102220	67587.8	79031.7	54007.9	69408.8																			0.000198988	0.000198421	0.000214658	0.000203998	0.000232583	0.000238001	0.000226675	0.000253184
2.1527e-17	53.9573	E9PCR7;E9PDF2;Q02218	Q02218	OGDH	2-oxoglutarate dehydrogenase complex component E1	E9PCR7_HUMAN;E9PDF2_HUMAN;ODO1_HUMAN	16.1504	81978.9	120011	108409	72425.9	99054.2	92078.5	103357	49122.8	49710.9	35142.2	58691	87468.7	67179.7	77184.2	53345.8	69210.8																			0.000193254	0.000203201	0.000197871	0.00020306	0.000215224	0.00021368	0.00020645	0.000197658
5.32123e-18	54.5004	A0A1C7CYX9;Q16555	Q16555	DPYSL2	Dihydropyrimidinase-related protein 2	A0A1C7CYX9_HUMAN;DPYL2_HUMAN	16.1721	71748.7	110241	121103	70399	110069	106622	102649	52895.3	53562.7	37017.4	67111.5	89983.7	60219.2	73056.2	49839.1	69188.9																			0.000169138	0.000186659	0.000221039	0.000197378	0.000239158	0.000247431	0.000205036	0.000212838
2.6005e-19	55.6377	Q8WWM7	Q8WWM7	ATXN2L	Ataxin-2-like protein	ATX2L_HUMAN	16.2329	78628	98980	106732	64151	87784.9	102465	109523	70041.2	62692.8	55131	75228	94756.2	68200.7	74124.6	48400	69167.5																			0.000185355	0.000167592	0.000194809	0.00017986	0.000190738	0.000237783	0.000218766	0.000281828
2.86617e-18	54.7374	Q15056	Q15056	EIF4H	Eukaryotic translation initiation factor 4H	IF4H_HUMAN	16.2105	100176	108259	121985	77298.4	75965.7	82075.3	101200	57256.1	51686.8	35005.8	77651.9	92230.9	73729.1	77039.8	63642.4	69087.1																			0.000236151	0.000183303	0.00022265	0.000216721	0.000165058	0.000190466	0.000202142	0.000230384
4.66221e-15	51.7541	Q9ULX3	Q9ULX3	NOB1	RNA-binding protein NOB1	NOB1_HUMAN	16.0687	84570	108253	98468.7	71700.6	84811.2	85029.6	85805.5	46973.2	45425.9	33560	60362	84995.7	67888.5	72632.2	49749.8	68789.9																			0.000199362	0.000183293	0.000179727	0.000201027	0.000184277	0.000197322	0.000171392	0.000189008
8.68281e-21	56.8656	Q5LJA5	Q5LJA5	UCHL5	Ubiquitin carboxyl-terminal hydrolase	Q5LJA5_HUMAN	16.3219	97727.6	156057	139008	85450	120096	105496	116302	50432.6	60667	29158.2	64547.8	97120.5	77712.4	89450	57673.4	68742.5																			0.000230379	0.000264234	0.00025372	0.000239576	0.000260943	0.000244818	0.000232307	0.000202928
1.11421e-16	53.3037	Q06323	Q06323	PSME1	Proteasome activator complex subunit 1	PSME1_HUMAN	16.2142	102997	132548	120649	77794.4	82695.9	89335.7	101263	46010.7	49650.1	31837.7	68384	94044.8	74246.7	86287.7	63183.1	68625.2																			0.0002428	0.00022443	0.000220211	0.000218112	0.000179681	0.000207315	0.000202267	0.000185136
9.25958e-09	44.4499	Q9H853	Q9H853	TUBA4B	Putative tubulin-like protein alpha-4B	TBA4B_HUMAN	16.5596	112743	199120	172169	70249	143392	107410	140252	51056.2	113755	32044.6	85284.2	147691	81731.4	95588.2	77972.8	68526.2																			0.000265776	0.000337148	0.000314246	0.000196957	0.000311561	0.000249259	0.000280145	0.000205438
1.56559e-17	54.082	A0A024R4E5;Q00341	Q00341	HDLBP	High density lipoprotein binding protein;Vigilin	A0A024R4E5_HUMAN;VIGLN_HUMAN	16.206	85325.8	123201	119718	76890.6	98474.9	101747	98955.9	51378.4	58063.2	39714.1	68125.5	89787.8	66408.8	73449.7	48992.9	68468.5																			0.000201144	0.000208602	0.000218512	0.000215578	0.000213965	0.000236117	0.000197659	0.000206734
1.6502e-15	52.1949	P47712	P47712	PLA2G4A	Cytosolic phospholipase A2	PA24A_HUMAN	16.2803	82757.6	131722	118558	77428.5	120594	100482	115073	53249.4	63589.7	35134.4	71591	92444.9	74196.5	75995	61226.6	68343.9																			0.00019509	0.00022303	0.000216394	0.000217086	0.000262025	0.000233182	0.000229852	0.000214263
1.29359e-17	54.1565	P27695	P27695	APEX1	DNA repair nuclease/redox regulator APEX1	APEX1_HUMAN	16.1303	97673.9	115540	101355	77641.2	90228.7	78514.7	98935.5	51329	44507	35471.1	61129.6	90842.3	68842.5	77854.7	47915	68304.1																			0.000230253	0.000195631	0.000184996	0.000217683	0.000196048	0.000182204	0.000197618	0.000206535
6.79908e-14	50.5779	A8MWD9;P62308	P62308	SNRPGP15;SNRPG	Putative small nuclear ribonucleoprotein G-like protein 15;Small nuclear ribonucleoprotein G	RUXGL_HUMAN;RUXG_HUMAN	16.3656	136659	113978	102124	93655.2	115647	105583	89865.7	57332.5	50545.7	52876.1	90438.8	124828	75861.5	91500.7	49858.7	68210.2																			0.000322154	0.000192987	0.000186399	0.000262581	0.000251278	0.00024502	0.000179502	0.000230692
2.75834e-14	50.9804	Q00688	Q00688	FKBP3	Peptidyl-prolyl cis-trans isomerase FKBP3	FKBP3_HUMAN	16.2316	80169.9	120920	126515	74050.4	86902.9	95329.5	104009	66165	55001.3	47100.9	62593.1	87387.3	66822.9	75762.3	59646.9	68158.8																			0.000188989	0.000204741	0.000230917	0.000207615	0.000188822	0.000221224	0.000207752	0.000266232
1.41089e-21	57.5014	P35520	P35520	CBS	Cystathionine beta-synthase	CBS_HUMAN	16.1988	84770.2	116286	116192	71237.9	101600	107098	102670	59294.7	54494	42928.3	62581.1	89521.2	61455.1	71733.5	49374.5	68124.8																			0.000199834	0.000196894	0.000212076	0.00019973	0.000220756	0.000248534	0.000205078	0.000238587
1.87303e-12	49.0342	Q3ZCM7	Q3ZCM7	TUBB8	Tubulin beta-8 chain	TBB8_HUMAN	16.1813	43538.5	102721	62739.1	69781.2	130757	119250	134383	45531.5	73896.2	29818.4	64660.4	113777	77093.4	87175.8	62623.8	67866.2																			0.000102636	0.000173926	0.000114513	0.000195646	0.000284107	0.000276734	0.000268423	0.000183207
3.77339e-18	54.6323	P32322	P32322	PYCR1	Pyrroline-5-carboxylate reductase 1, mitochondrial	P5CR1_HUMAN	16.2005	90734.3	141455	138806	79217.1	78205.8	70920.3	105741	51244.7	48999.2	36429.1	66925.6	87415.4	72562.6	83464.5	58798.5	67799.6																			0.000213893	0.000239511	0.000253351	0.000222101	0.000169925	0.00016458	0.000211211	0.000206196
7.71906e-24	59.2527	E9PM69;P17980	P17980	PSMC3	Proteasome 26S subunit, ATPase 3;26S proteasome regulatory subunit 6A	E9PM69_HUMAN;PRS6A_HUMAN	16.2367	99162.1	136333	99335.9	84251.6	111903	101340	112352	48811.8	58193.6	32322.1	67920	101596	64559.9	80149.6	49881.7	67783.9																			0.000233761	0.000230838	0.00018131	0.000236216	0.000243141	0.000235173	0.000224418	0.000196406
5.15495e-13	49.6476	O75828	O75828	CBR3	Carbonyl reductase [NADPH] 3	CBR3_HUMAN	16.2586	88573	130709	107222	80562.5	114934	116852	109071	57610.4	50796	36916.7	61507.3	94513.8	68860.8	84473.3	56163.4	67777.9																			0.000208799	0.000221315	0.000195704	0.000225873	0.000249728	0.00027117	0.000217864	0.00023181
9.36918e-16	52.4318	P30533	P30533	LRPAP1	Alpha-2-macroglobulin receptor-associated protein	AMRP_HUMAN	16.2939	110018	141879	138118	102840	93697.1	88649.6	92696.1	53797.5	57760.2	46169.5	70178	91873.6	71390.1	76011.3	51946.5	67731.7																			0.000259351	0.000240229	0.000252096	0.000288334	0.000203584	0.000205723	0.000185156	0.000216468
1.85699e-12	49.0383	C9JFR7;P99999	P99999	CYCS	Cytochrome c (Fragment);Cytochrome c	C9JFR7_HUMAN;CYC_HUMAN	16.292	91059.4	150279	137475	92859.8	114486	103669	116530	50749.9	63333	30490.9	61953.8	100503	70901.9	78969.7	52774.7	67721.5																			0.00021466	0.00025445	0.000250923	0.000260351	0.000248754	0.000240577	0.000232762	0.000204205
3.90572e-17	53.7223	P16615	P16615	ATP2A2	Sarcoplasmic/endoplasmic reticulum calcium ATPase 2	AT2A2_HUMAN	16.2231	92045.1	129243	122074	79083	99662.8	86137.2	108586	51442.3	53823.1	34549.9	67674	93544.1	69226.2	78329.2	57755.5	67708.7																			0.000216984	0.000218833	0.000222812	0.000221725	0.000216546	0.000199892	0.000216896	0.000206991
1.18585e-16	53.2786	Q13501	Q13501	SQSTM1	Sequestosome-1	SQSTM_HUMAN	16.3323	89150.6	118627	117009	74231.6	115934	118747	109121	61629.7	67368.5	49249.5	83127.5	106792	63969	79427.8	53553.7	67692.4																			0.00021016	0.000200858	0.000213568	0.000208123	0.0002519	0.000275567	0.000217963	0.000247983
1.08104e-20	56.788	H0YFD6;P40939	P40939	HADHA	enoyl-CoA hydratase;Trifunctional enzyme subunit alpha, mitochondrial	H0YFD6_HUMAN;ECHA_HUMAN	16.1258	81236.3	113908	101630	72969.5	96778.8	87822.1	107317	46587.8	52876.8	31129.6	60163.1	85513.5	65810.5	76224.7	55864.5	67498.2																			0.000191503	0.000192869	0.000185498	0.000204585	0.00021028	0.000203803	0.00021436	0.000187458
1.90283e-14	51.1441	P38919	P38919	EIF4A3	Eukaryotic initiation factor 4A-III	IF4A3_HUMAN	16.1755	94544.8	145043	134376	77759.5	77227.4	68896.2	100510	46361.6	52646.1	30273.5	67517.8	86904.2	72242.9	82339.5	60831	67460																			0.000222876	0.000245585	0.000245265	0.000218014	0.000167799	0.000159883	0.000200764	0.000186548
2.01155e-18	54.8721	P05455	P05455	SSB	Lupus La protein	LA_HUMAN	16.0483	80334.1	78234.6	83388.9	68059	76367.2	77831.7	85750.6	57181.8	40829.3	37826.1	70795.4	90773	68235.9	82887.5	50335.2	67368.6																			0.000189377	0.000132466	0.000152203	0.000190817	0.00016593	0.000180618	0.000171282	0.000230086
2.75471e-09	45.175	P01023	P01023	A2M	Alpha-2-macroglobulin	A2MG_HUMAN	15.4467	43375.9	53385.8	73392.6	33285.4	43783.9	40446.8	92945.1	24345.7	34870	22854.6	48304	43143.8	48896.4	39424.8	51261.3	67300.8																			0.000102253	9.03923e-05	0.000133958	9.33224e-05	9.51333e-05	9.38621e-05	0.000185653	9.79609e-05
1.081e-16	53.3159	Q9P0L0	Q9P0L0	VAPA	Vesicle-associated membrane protein-associated protein A	VAPA_HUMAN	16.1168	84332.8	90334	91351.9	64373.9	83301.2	63147.2	92892	48925.3	53434.3	34271.3	82650.8	99918.2	76322.4	79902.7	63654.9	67282.2																			0.000198803	0.000152953	0.000166737	0.000180485	0.000180996	0.000146541	0.000185547	0.000196863
5.41061e-14	50.6805	Q9BW19	Q9BW19	KIFC1	Kinesin-like protein KIFC1	KIFC1_HUMAN	16.2452	97586.1	131123	141555	86588.6	85274.9	94983.7	99669.9	56946.7	58631.2	44804.2	66515.7	82787	61695.7	74515.7	54495.6	67223.4																			0.000230046	0.000222015	0.000258369	0.000242768	0.000185284	0.000220422	0.000199085	0.000229139
6.99156e-16	52.5535	P28066	P28066	PSMA5	Proteasome subunit alpha type-5	PSA5_HUMAN	16.3695	108304	174170	158559	91287.5	108596	115192	114344	48561.7	59692	35664.2	69244.8	92976.5	71089.2	86927.5	64584.5	67210.6																			0.000255311	0.000294903	0.000289405	0.000255943	0.000235956	0.000267319	0.000228395	0.0001954
7.42214e-21	56.9211	A0A6Q8PF47;A0A6Q8PHA5;E7ETE2;P12081	P12081	HARS1	Histidine--tRNA ligase, cytoplasmic;Histidine--tRNA ligase, cytoplasmic;Histidine--tRNA ligase, cytoplasmic;Histidine--tRNA ligase, cytoplasmic	A0A6Q8PF47_HUMAN;A0A6Q8PHA5_HUMAN;E7ETE2_HUMAN;HARS1_HUMAN	16.2089	91197.8	140157	134997	78781.1	95705.5	81689	102702	48036.9	66587.1	34029	60232	84640.2	67625.5	76764.8	55642	67147.2																			0.000214986	0.000237313	0.0002464	0.000220879	0.000207948	0.00018957	0.000205142	0.000193289
1.88436e-16	53.0913	P61221	P61221	ABCE1	ATP-binding cassette sub-family E member 1	ABCE1_HUMAN	16.1749	83032.6	121918	106096	74535.4	98515.2	97568.7	106400	51070.2	56647.8	35740.6	62631.3	85882.4	65534.4	74855.9	53777.3	67034																			0.000195738	0.000206431	0.000193649	0.000208975	0.000214053	0.000226421	0.000212529	0.000205494
1.36484e-20	56.7053	Q14498	Q14498	RBM39	RNA-binding protein 39	RBM39_HUMAN	16.2622	72218.1	104518	109148	68250.6	123168	111470	115272	63146.6	64663.1	42601.2	78092.5	101711	64227.5	73126.4	54819.4	67016.6																			0.000170244	0.000176969	0.00019922	0.000191354	0.000267618	0.00025868	0.000230249	0.000254086
1.31103e-15	52.2914	P55036	P55036	PSMD4	26S proteasome non-ATPase regulatory subunit 4	PSMD4_HUMAN	16.0166	81951.8	112981	106475	66049.6	73787.4	64471.8	80951.8	45535.1	47522.5	31845.9	58435.9	75505.4	66488.1	77024.1	53350.2	66816.2																			0.00019319	0.000191299	0.000194341	0.000185183	0.000160324	0.000149615	0.000161697	0.000183222
2.69297e-18	54.7611	P51572	P51572	BCAP31	B-cell receptor-associated protein 31	BAP31_HUMAN	16.0414	82831.2	84986.6	92775.1	66094.2	73322.4	66455.1	79650.4	50912.2	43014	39139.5	76626.1	88635.3	65346.7	79123.9	54658.1	66503.4																			0.000195263	0.000143898	0.000169335	0.000185308	0.000159314	0.000154218	0.000159097	0.000204858
1.26401e-16	53.2529	P50395	P50395	GDI2	Rab GDP dissociation inhibitor beta	GDIB_HUMAN	16.1484	87497.2	127583	120857	72653.1	89964.7	82721.1	105833	44851.5	53201.3	30257.1	63277.3	96035	65772.7	75553.8	53749.5	66338.6																			0.000206263	0.000216023	0.000220591	0.000203697	0.000195474	0.000191965	0.000211396	0.000180471
1.26568e-20	56.7321	Q16698	Q16698	DECR1	2,4-dienoyl-CoA reductase [(3E)-enoyl-CoA-producing], mitochondrial	DECR_HUMAN	16.2342	73871.8	107254	106331	74742.6	106620	101997	108249	59282.1	66053.8	43342.9	68883.5	93942.3	67484.2	77956.8	54779.3	66277.9																			0.000174143	0.000181601	0.000194077	0.000209556	0.000231663	0.000236698	0.000216222	0.000238537
8.92839e-16	52.4519	Q96PK6	Q96PK6	RBM14	RNA-binding protein 14	RBM14_HUMAN	16.1814	79142.3	93897.4	107200	59387.9	85050.9	86565	103503	67606.7	52829.5	48276.1	78029.8	97924	66193.1	76408.9	54415.4	66227.8																			0.000186567	0.000158986	0.000195663	0.000166506	0.000184798	0.000200885	0.000206741	0.000272033
0.000582603	36.1988	E9PL10;Q96K17	Q96K17	BTF3L4	Transcription factor BTF3;Transcription factor BTF3 homolog 4	E9PL10_HUMAN;BT3L4_HUMAN	15.945	57838.6	81879.8	101310	58581.2	55000.3	63277.3	97915.4	53878.1	43184.6	37889	66003.9	85329.7	61053	69339.9	47233.5	66139.3																			0.000136346	0.000138638	0.000184913	0.000164244	0.000119504	0.000146843	0.000195581	0.000216792
2.96182e-20	56.4284	O75439	O75439	PMPCB	Mitochondrial-processing peptidase subunit beta	MPPB_HUMAN	16.0995	73120.9	108593	106128	65534.9	102983	99703.7	101424	52402	51895.5	30516.9	58857.6	91884.9	63212.5	73249.1	44264.4	65993.2																			0.000172372	0.000183869	0.000193706	0.00018374	0.00022376	0.000231375	0.000202589	0.000210853
4.07129e-16	52.7767	Q92688	Q92688	ANP32B	Acidic leucine-rich nuclear phosphoprotein 32 family member B	AN32B_HUMAN	16.0224	93737.6	110073	93826.5	70824.6	78237.6	81076.6	96219.6	47913.7	45241.7	23765.3	54895.1	87230.6	59512.8	77769.7	47126.3	65945.5																			0.000220973	0.000186374	0.000171254	0.000198571	0.000169994	0.000188149	0.000192193	0.000192793
5.51711e-17	53.5851	Q15424	Q15424	SAFB	Scaffold attachment factor B1	SAFB1_HUMAN	16.0964	79514.6	99362.6	101171	71651.2	83476.1	83709.6	92477.4	59088.9	48698.9	39533.2	64193.9	81638.5	66864.9	70883	48915.5	65919.8																			0.000187445	0.00016824	0.000184658	0.000200889	0.000181376	0.000194259	0.000184719	0.000237759
1.16722e-19	55.9318	Q15459	Q15459	SF3A1	Splicing factor 3A subunit 1	SF3A1_HUMAN	16.1708	84116.2	121417	126927	75144.7	93751.6	86197.8	94402.7	53490.2	53526.8	38023.7	67345.7	84833.9	65460.5	75483.2	51164.7	65895.9																			0.000198292	0.000205582	0.000231669	0.000210683	0.000203703	0.000200033	0.000188564	0.000215232
2.22067e-16	53.0246	Q14847	Q14847	LASP1	LIM and SH3 domain protein 1	LASP1_HUMAN	16.2956	77983.5	97020.7	110876	74371.8	123960	116199	111431	69778.5	60793.9	47783.4	79006.9	107948	66733.1	80739.8	50004.3	65889.7																			0.000183835	0.000164275	0.000202374	0.000208516	0.000269339	0.000269656	0.000222578	0.000280771
5.39179e-15	51.6917	P24539;Q5QNZ2	Q5QNZ2	ATP5PB	ATP synthase F(0) complex subunit B1, mitochondrial;ATP synthase subunit b	AT5F1_HUMAN;Q5QNZ2_HUMAN	16.1803	108940	121213	134930	83740.3	65414.5	64809.3	89944.4	46648	48946.2	31771.6	73487.8	90838.5	77767.3	89796.7	67582.8	65797																			0.000256812	0.000205237	0.000246277	0.000234783	0.000142132	0.000150398	0.000179659	0.0001877
1.27329e-18	55.0451	A0A5F9ZI21;A0A8Q3SIN5;Q92974;V9GYM8	V9GYM8	ARHGEF2	Rho guanine nucleotide exchange factor 2	A0A5F9ZI21_HUMAN;A0A8Q3SIN5_HUMAN;ARHG2_HUMAN;V9GYM8_HUMAN	16.1442	84153	111606	113360	73703.8	80230.8	83272.3	93844.6	55808.5	49259.7	39246	67497.6	86195.9	69423.1	75577.4	53963.1	65572																			0.000198379	0.00018897	0.000206908	0.000206643	0.000174325	0.000193244	0.00018745	0.00022456
8.9072e-19	55.1795	P09012	P09012	SNRPA	U1 small nuclear ribonucleoprotein A	SNRPA_HUMAN	16.2118	95463.4	127881	121032	78995.7	90374.4	79214.3	96962.5	49440.4	54355.9	34346.3	71485.9	84998.2	73985.2	83019	66255.8	65559.8																			0.000225042	0.000216527	0.000220911	0.00022148	0.000196364	0.000183827	0.000193677	0.000198936
7.38547e-16	52.5307	Q9Y295	Q9Y295	DRG1	Developmentally-regulated GTP-binding protein 1	DRG1_HUMAN	16.0261	69875.4	107458	92983	65749.7	84758.2	85491.1	101800	43093.8	51826.9	30831.4	58173.3	82847.8	62624.8	73553.1	45585.6	65509.2																			0.000164722	0.000181946	0.000169714	0.000184342	0.000184162	0.000198393	0.00020334	0.000173399
3.06498e-14	50.9337	A0AAQ5BGW3;Q9Y320	Q9Y320	TMX2	Thioredoxin-related transmembrane protein 2	A0AAQ5BGW3_HUMAN;TMX2_HUMAN	16.3745	89599.5	153474	102198	79307.7	120364	123077	135002	65779.6	68059.5	49294.8	73164.5	120581	68980.6	74507.2	50476.9	65441.7																			0.000211218	0.00025986	0.000186533	0.000222355	0.000261525	0.000285615	0.00026966	0.000264681
1.07284e-17	54.2293	Q04760	Q04760	GLO1	Lactoylglutathione lyase	LGUL_HUMAN	16.2843	97949.4	139224	135079	76639.8	101193	105331	102667	59230.1	61139.9	40601.5	62018.5	91953.3	68015.6	82742.1	56948.9	65300.4																			0.000230902	0.000235733	0.000246548	0.000214875	0.000219871	0.000244435	0.000205072	0.000238327
1.3636e-11	48.0549	Q96C90	Q96C90	PPP1R14B	Protein phosphatase 1 regulatory subunit 14B	PP14B_HUMAN	16.1199	75997.4	83947.9	106212	63583.5	95659.2	100365	86678.1	61742.8	55807	44662.1	68135.9	84553.2	59890.3	68680.3	51280.3	65278																			0.000179153	0.00014214	0.00019386	0.000178269	0.000207847	0.00023291	0.000173135	0.000248438
3.34046e-14	50.8956	P15153	P15153	RAC2	Ras-related C3 botulinum toxin substrate 2	RAC2_HUMAN	16.3073	81863.9	144872	137483	72067.1	102304	114838	123867	60729.1	65369.1	43348	68587.5	101575	68296.4	73014.3	52444.8	65212.4																			0.000192983	0.000245296	0.000250937	0.000202054	0.000222285	0.000266497	0.000247417	0.000244359
9.27643e-14	50.4377	O60869	O60869	EDF1	Endothelial differentiation-related factor 1	EDF1_HUMAN	16.312	93134.2	100676	114827	79594.7	80302.8	79435.6	121761	67392.9	63624.3	52963.6	84647.5	113704	72932.2	82299.8	64754.2	65151.5																			0.000219551	0.000170464	0.000209584	0.00022316	0.000174481	0.00018434	0.000243211	0.000271173
0.000122462	37.5456	A0A0D9SG71;A0A0R4J2E5;A0A8Q3SIL6;P49459	P49459	UBE2A	Ubiquitin conjugating enzyme E2 A;Ubiquitin conjugating enzyme E2 A;Ubiquitin conjugating enzyme E2 A;Ubiquitin-conjugating enzyme E2 A	A0A0D9SG71_HUMAN;A0A0R4J2E5_HUMAN;A0A8Q3SIL6_HUMAN;UBE2A_HUMAN	15.7676	79615.8	125459	152132	58475.2	89286.1	107355	91357.8	35317.4	35042.7	0	4701.95	70252.7	38532.4	36268.3	54589.2	64957.1																			0.000187683	0.000212426	0.000277674	0.000163947	0.000194	0.00024913	0.000182482	0.000142108
1.18377e-19	55.9267	Q15691	Q15691	MAPRE1	Microtubule-associated protein RP/EB family member 1	MARE1_HUMAN	16.2145	79647.8	103302	101700	68732.1	107287	98667.7	106494	61633.5	57838.3	46855	74795.6	94224.7	66747.3	72592.6	52118.2	64870.5																			0.000187759	0.00017491	0.000185625	0.000192704	0.000233111	0.000228971	0.000212717	0.000247998
3.34595e-17	53.7835	O60841	O60841	EIF5B	Eukaryotic translation initiation factor 5B	IF2P_HUMAN	16.0252	73359.4	99941.6	101674	73553.9	80019	73878.4	89948.1	47525.9	45458.7	31378.7	59855.1	76558.9	67869.5	73807.2	52036	64859.5																			0.000172935	0.00016922	0.000185577	0.000206223	0.000173865	0.000171444	0.000179666	0.000191232
6.86425e-16	52.5611	P46778	P46778	RPL21	Large ribosomal subunit protein eL21	RL21_HUMAN	16.1054	95886.6	138947	141610	79542.6	75872.3	67332.7	95197.1	40622.7	47303	28150.8	55163.4	75622.3	70076.7	80735.4	61872.3	64629.4																			0.000226039	0.000235264	0.000258469	0.000223014	0.000164855	0.000156254	0.000190151	0.000163456
2.00033e-16	53.0671	B5MCF9;O00541	O00541	PES1	Pescadillo homolog	B5MCF9_HUMAN;PESC_HUMAN	16.0346	77019.4	105801	119872	67239.9	76883.2	72240.2	86963.8	50750.8	43022.6	36158.8	59338.6	77124.6	63278.5	71420.9	50794.4	64622.3																			0.000181563	0.000179141	0.000218793	0.00018852	0.000167051	0.000167643	0.000173705	0.000204209
0.000244098	36.9666	Q9UJX5	Q9UJX5	ANAPC4	Anaphase-promoting complex subunit 4	APC4_HUMAN	15.8845	76356.1	80771.7	67391.1	71178	112498	74916.7	84801.7	0	40094.3	21566.7	50595.8	91104.3	54645.7	55192	32405.7	64539.9																			0.000179999	0.000136762	0.000123004	0.000199562	0.000244435	0.000173854	0.000169387	3.08385e-07
1.57217e-14	51.2278	Q14137	Q14137	BOP1	Ribosome biogenesis protein BOP1	BOP1_HUMAN	16.0586	75307.1	109073	104133	68239.5	91707.9	88482.4	96420.4	47928.8	49360.6	34409.1	55979.4	79309.5	62610.5	70015	47716.4	64225.5																			0.000177526	0.000184681	0.000190066	0.000191323	0.000199262	0.000205335	0.000192595	0.000192854
2.60972e-09	45.2066	Q562R1	Q562R1	ACTBL2	Beta-actin-like protein 2	ACTBL_HUMAN	15.8126	65534.6	71446.2	67746.5	54776.6	47829.7	61235	61464.1	45077.7	52493.1	56330.5	51188.3	61552.5	56650.8	63701.2	47669.5	64086.2																			0.000154489	0.000120972	0.000123652	0.000153577	0.000103924	0.000142104	0.000122771	0.000181382
1.2608e-12	49.2242	Q04941	Q04941	PLP2	Proteolipid protein 2	PLP2_HUMAN	16.2637	83544.8	118463	131810	73820.6	103747	96732.8	113455	68593.6	56348.6	44488.5	71611	99145.5	67167.1	77779	48169.9	64042.4																			0.000196945	0.000200581	0.000240582	0.000206971	0.00022542	0.000224481	0.000226619	0.000276004
1.33392e-19	55.883	A0A1B0GV23;A0A1B0GVD5;A0A1B0GWE8;C9JH19;F8W787;P07339	P07339	CTSD	Cathepsin D	A0A1B0GV23_HUMAN;A0A1B0GVD5_HUMAN;A0A1B0GWE8_HUMAN;C9JH19_HUMAN;F8W787_HUMAN;CATD_HUMAN	16.0824	80282.1	119064	96453.5	66717.1	78502.3	68396.7	76310.3	32658.9	65188.6	44959.5	72979.6	97933.4	61464.4	70990.7	60089.4	63905.3																			0.000189254	0.000201597	0.000176049	0.000187055	0.000170569	0.000158723	0.000152426	0.000131411
1.11248e-18	55.0959	Q14683	Q14683	SMC1A	Structural mainte0ce of chromosomes protein 1A	SMC1A_HUMAN	16.1307	85334.7	121880	117689	76150.6	78391.9	80634.7	99552.2	54678.7	53090.2	39704.6	66261.1	82468.7	63510.3	71739.6	46022	63689.3																			0.000201165	0.000206366	0.000214808	0.000213503	0.000170329	0.000187123	0.00019885	0.000220014
3.64607e-20	56.3537	Q9BWD1	Q9BWD1	ACAT2	Acetyl-CoA acetyltransferase, cytosolic	THIC_HUMAN	16.0523	74565.7	99342.9	86678.4	61359.6	96233.3	87360.4	112414	51950.6	47267.5	29091.6	61871.6	90440.3	64063.9	72227.3	47139.1	63688.4																			0.000175778	0.000168206	0.000158207	0.000172034	0.000209095	0.000202731	0.00022454	0.000209036
3.15768e-14	50.9205	A0A7I2V440;E9PHZ5;P07858	P07858	CTSB	Cathepsin B	A0A7I2V440_HUMAN;E9PHZ5_HUMAN;CATB_HUMAN	15.7094	93108	157809	145971	82322.3	47893.8	42177.2	43182.2	20621.4	27241.5	17444.9	32713.1	45404.4	74785.4	76494.8	56652.7	63522.3																			0.000219489	0.000267201	0.00026643	0.000230807	0.000104063	9.78776e-05	8.62542e-05	8.29755e-05
1.74732e-16	53.122	O75822	O75822	EIF3J	Eukaryotic translation initiation factor 3 subunit J	EIF3J_HUMAN	16.1339	86024.8	113291	119557	71155.1	92724	92388.1	105317	54948.4	49037.5	37694.1	61084.1	78801.3	66075.6	70025.3	47561.7	63520.9																			0.000202791	0.000191822	0.000218217	0.000199497	0.00020147	0.000214398	0.000210365	0.000221099
2.26593e-13	50.0297	Q9Y3B7	Q9Y3B7	MRPL11	Large ribosomal subunit protein uL11m	RM11_HUMAN	16.0109	75623	102276	88245.1	66331.4	78509.2	69013.6	79744.4	45752.4	48383.8	37677.4	61272.1	71834.2	65460	81284.5	53883.1	63492.5																			0.000178271	0.000173172	0.000161067	0.000185973	0.000170584	0.000160155	0.000159285	0.000184096
1.92519e-15	52.1299	G3V5Z7;P60900	P60900	PSMA6	Proteasome subunit alpha type;Proteasome subunit alpha type-6	G3V5Z7_HUMAN;PSA6_HUMAN	16.2352	113321	154993	140939	86733.7	89186.4	75972.7	91296.5	39064.3	51394.7	33036.7	71155.8	85677.7	74449.1	85090.9	72850.1	63442																			0.000267138	0.000262433	0.000257244	0.000243175	0.000193783	0.000176305	0.00018236	0.000157185
2.76754e-16	52.9348	A0A8Q3WK74;A0A8Q3WK80;Q9NZL9	Q9NZL9	MAT2B	Methionine adenosyltransferase 2 subunit beta	A0A8Q3WK74_HUMAN;A0A8Q3WK80_HUMAN;MAT2B_HUMAN	15.979	67548.6	98269	101114	65139.8	82818	75762.9	82930	47023.4	49545.6	32544.4	57324.2	79610.8	60056.9	65536.7	46676.9	63395.2																			0.000159236	0.000166388	0.000184555	0.000182633	0.000179946	0.000175818	0.000165648	0.000189211
1.01857e-16	53.3398	A0A8V8TMP7;Q9NUQ9	Q9NUQ9	CYRIB	CYFIP related Rac1 interactor B;CYFIP-related Rac1 interactor B	A0A8V8TMP7_HUMAN;CYRIB_HUMAN	16.0401	77566.4	102252	77529.8	66954.1	90526.5	79982.9	90234.8	44905.5	54192.9	29584.1	61671.3	79997	67280.8	73957.9	59969.2	63351.8																			0.000182852	0.000173132	0.000141509	0.000187719	0.000196695	0.000185611	0.000180239	0.000180688
9.60749e-07	41.3471	O00592	O00592	PODXL	Podocalyxin	PODXL_HUMAN	16.2107	62267.2	128808	164771	79421.8	68336.8	119659	133838	56047.9	63290	36242.9	65816.4	86442.6	63361.3	72257.6	49281.4	63195.8																			0.000146786	0.000218097	0.000300744	0.000222675	0.000148481	0.000277685	0.000267335	0.000225523
3.13045e-11	47.631	E9PR30;P62861	P62861	FAU	FAU ubiquitin like and ribosomal protein S30 fusion;Ubiquitin-like FUBI-ribosomal protein eS30 fusion protein	E9PR30_HUMAN;RS30_HUMAN	16.1581	69971.6	93484.3	136964	71429.7	104726	137462	108830	55078	53058.2	38161.5	53347.2	91347.5	58043.4	68708.3	48688	63168.8																			0.000164948	0.000158287	0.000249989	0.000200268	0.000227548	0.000318999	0.000217382	0.00022162
2.65726e-18	54.7662	P17174	P17174	GOT1	Aspartate aminotransferase, cytoplasmic	AATC_HUMAN	16.0815	80524.1	115115	105160	69503.5	88830	97608.5	103946	49317.8	53214.4	33231.6	51534.2	81142.1	62488.4	70739	46044.9	63053.1																			0.000189824	0.000194911	0.00019194	0.000194867	0.000193009	0.000226513	0.000207627	0.000198443
8.98333e-12	48.2646	P62857	P62857	RPS28	Small ribosomal subunit protein eS28	RS28_HUMAN	16.1877	91008.1	122820	130872	82393.9	96540.4	77349.9	89100.3	49116.3	46176.1	25641.9	78482.7	104356	75854.5	96200	52831.7	63051.3																			0.000214539	0.000207958	0.000238871	0.000231008	0.000209762	0.0001795	0.000177973	0.000197632
1.09783e-12	49.2902	P62314	P62314	SNRPD1	Small nuclear ribonucleoprotein Sm D1	SMD1_HUMAN	16.212	115167	238853	200154	86141.1	102565	79373.5	91391.9	38229.2	50163.1	22377.6	48888.1	84966.6	69974.1	80707.1	54255.3	63034.4																			0.000271491	0.000404424	0.000365325	0.000241514	0.000222853	0.000184196	0.00018255	0.000153825
2.05888e-17	53.9747	P30520	P30520	ADSS2	Adenylosuccinate synthetase isozyme 2	PURA2_HUMAN	15.987	63826	91582.7	85903.7	58444.8	94858.5	95272.9	95757.6	44571.7	46317.9	31078.4	59994.9	78462.2	60922.4	69292.9	49203.4	62911																			0.000150461	0.000155067	0.000156793	0.000163862	0.000206107	0.000221093	0.000191271	0.000179346
1.07988e-15	52.3726	P55769	P55769	SNU13	NHP2-like protein 1	NH2L1_HUMAN	16.0895	77090.8	109675	121052	63058.1	71881.3	89545.7	104940	58763.7	53313.3	38120.4	63423.7	87043.6	56661.2	71466.5	42700.2	62852.5																			0.000181731	0.000185701	0.000220947	0.000176796	0.000156183	0.000207802	0.000209612	0.000236451
4.24852e-19	55.4559	C9J1V9;D6RBD7;O43324	O43324	EEF1E1-BLOC1S5;EEF1E1;EEF1E1	EEF1E1-BLOC1S5 readthrough (NMD candidate);Eukaryotic translation elongation factor 1 epsilon 1;Eukaryotic translation elongation factor 1 epsilon-1	C9J1V9_HUMAN;D6RBD7_HUMAN;MCA3_HUMAN	15.9733	99421.4	118499	74472.1	70614.2	126157	114750	104086	45015	20903.4	21708.3	52986.6	96608.3	58500.6	69138.8	34709.1	62850.6																			0.000234372	0.000200641	0.000135928	0.000197981	0.000274112	0.000266292	0.000207907	0.000181129
2.39328e-15	52.038	P08758	P08758	ANXA5	Annexin A5	ANXA5_HUMAN	16.0259	83529.1	111982	89393	69770.6	89239	84553.5	90605.2	37421.9	47859.3	27598.6	57343.9	83748.5	64573.4	75799.5	53023.4	62779.3																			0.000196908	0.000189606	0.000163162	0.000195616	0.000193898	0.000196217	0.000180979	0.000150576
1.72319e-15	52.1766	P19440	P19440	GGT1	Glutathione hydrolase 1 proenzyme	GGT1_HUMAN	15.9979	63334.9	98719.9	102570	66977.4	87980.1	82599.6	85064.8	46374.8	53648.7	33645.9	57676.4	79854.3	59543.8	64145.2	46289.3	62495.9																			0.000149303	0.000167152	0.000187213	0.000187784	0.000191162	0.000191683	0.000169912	0.000186601
6.24067e-13	49.5578	Q15102	Q15102	PAFAH1B3	Platelet-activating factor acetylhydrolase IB subunit alpha1	PA1B3_HUMAN	16.2145	84805.5	136145	125571	71232.4	81297.6	96886	121436	62558.8	59211	46170.2	59902.9	83452.3	62585.4	71094.8	53200.7	62490.6																			0.000199917	0.00023052	0.000229194	0.000199714	0.000176643	0.000224837	0.000242561	0.000251721
4.24009e-14	50.7894	O94906	O94906	PRPF6	Pre-mRNA-processing factor 6	PRP6_HUMAN	16.0262	78236.6	113648	113899	66726.9	70205.3	65815	85612.8	40963.2	48570.9	32896.8	64558.2	79203.2	66924.6	75721.4	54771	62351.8																			0.000184432	0.000192428	0.000207891	0.000187082	0.000152541	0.000152732	0.000171007	0.000164826
2.30602e-13	50.0216	A0A8Q3SIA8;F8VQX6;H0YI09;Q9H8H3	Q9H8H3	;TMT1A;TMT1A;TMT1A	Methyltransferase type 11 domain-containing protein;Thiol methyltransferase 1A (Fragment);Thiol methyltransferase 1A (Fragment);Thiol S-methyltransferase TMT1A	A0A8Q3SIA8_HUMAN;F8VQX6_HUMAN;H0YI09_HUMAN;TMT1A_HUMAN	16.2251	95481.6	152294	98165.1	78305.3	105544	88715.1	102798	42962.5	62075.1	31553.2	67761.2	97490.6	74790.2	81322.4	61940.9	62351.2																			0.000225085	0.000257862	0.000179173	0.000219545	0.000229325	0.000205875	0.000205333	0.000172871
6.16264e-16	52.6058	E7EWR4;E9PID8;P33240	P33240	CSTF2	Cleavage stimulation factor subunit 2	E7EWR4_HUMAN;E9PID8_HUMAN;CSTF2_HUMAN	16.1264	67298.6	96203.6	113402	65914.5	101478	102130	100539	58166.4	52573.2	43491.6	66631	92273.2	60677.9	68799.1	43828.4	62321.2																			0.000158647	0.000162891	0.000206984	0.000184804	0.000220491	0.000237006	0.000200821	0.000234047
5.22405e-14	50.6962	Q06203	Q06203	PPAT	Amidophosphoribosyltransferase	PUR1_HUMAN	16.0589	85247.5	135088	126547	65315.4	70017.1	65159.5	100105	44176.8	46895.5	34364.8	62159.3	80155.7	60836.5	72006.3	52863.9	62293																			0.000200959	0.00022873	0.000230975	0.000183125	0.000152132	0.000151211	0.000199954	0.000177757
7.34799e-18	54.376	P09661	P09661	SNRPA1	U2 small nuclear ribonucleoprotein A'	RU2A_HUMAN	15.9973	80916.4	120831	97436.4	68480.9	86710.3	79559.3	90048.4	38894.7	47320.6	25795.8	50922.3	76475.7	65409.8	74323.6	49725.1	62044.2																			0.000190749	0.00020459	0.000177843	0.000192	0.000188403	0.000184627	0.000179867	0.000156503
9.32934e-20	56.0135	Q99459	Q99459	CDC5L	Cell division cycle 5-like protein	CDC5L_HUMAN	16.1253	75263.3	103588	94997	60258.7	106952	103530	106525	55359.3	55387.6	37842.7	64705.5	90748.9	63463.6	71118.1	46294.5	62037.5																			0.000177423	0.000175395	0.00017339	0.000168947	0.000232384	0.000240254	0.000212779	0.000222752
2.43166e-17	53.9094	Q9HAV7	Q9HAV7	GRPEL1	GrpE protein homolog 1, mitochondrial	GRPE1_HUMAN	16.2098	101087	151801	120093	79938.8	76087.7	94264.4	96078.1	49010.8	65963.8	24747.3	68224	90553.8	70423.6	78795.6	68775.1	61931.5																			0.0002383	0.000257027	0.000219197	0.000224124	0.000165323	0.000218753	0.000191911	0.000197207
1.85873e-14	51.1544	P50416	P50416	CPT1A	Carnitine O-palmitoyltransferase 1, liver isoform	CPT1A_HUMAN	16.0741	78788.7	116440	124608	72118.1	79084.4	72511.9	98344.8	42425.6	55777.6	33338	60544.3	78814.5	62910.9	71035.1	54392.4	61873.5																			0.000185733	0.000197156	0.000227436	0.000202197	0.000171834	0.000168273	0.000196439	0.00017071
5.55278e-17	53.5826	P35250	P35250	RFC2	Replication factor C subunit 2	RFC2_HUMAN	16.0508	77556.2	116025	105948	68409	84283	84231.1	83354.6	46655.9	51555.7	34986.2	56558.1	84148	60464.3	70833.4	49706.4	61807.8																			0.000182828	0.000196453	0.000193379	0.000191798	0.000183129	0.000195469	0.000166496	0.000187732
1.12882e-21	57.5785	Q15008	Q15008	PSMD6	26S proteasome non-ATPase regulatory subunit 6	PSMD6_HUMAN	16.0568	83217.2	132886	119235	73085.5	73154.1	69284.8	91596.9	40578.9	58290.5	29647.2	57665.4	78512.1	65687.7	71901.2	52693.3	61482.5																			0.000196173	0.000225002	0.00021763	0.00020491	0.000158949	0.000160784	0.00018296	0.000163279
1.99484e-18	54.8752	P07305	P07305	H1-0	Histone H1.0	H10_HUMAN	15.8209	45964.5	68384.9	54047.8	49375.5	79454	74467.9	70783.9	55487.6	39621.8	45014.7	59658.4	82777.2	56479.4	61755.1	43235.6	61356.2																			0.000108355	0.000115789	9.8649e-05	0.000138434	0.000172637	0.000172812	0.000141387	0.000223268
2.31053e-13	50.0207	Q13630	Q13630	GFUS	GDP-L-fucose synthase	FCL_HUMAN	16.0282	73729.2	100180	99394.8	61026.8	88564	85365.7	89925.6	43383	55255.5	27134	59830.5	81153.8	67535.9	73038.8	54418.4	61281.1																			0.000173806	0.000169623	0.000181417	0.000171101	0.000192431	0.000198102	0.000179622	0.000174562
5.08783e-14	50.708	Q15126	Q15126	PMVK	Phosphomevalonate kinase	PMVK_HUMAN	16.1386	82852.7	125824	136588	68138.1	88589	90116.9	90944.5	46483.3	52540.8	33549.2	59615.3	87239	66891.4	77264.2	56722.9	61232.7																			0.000195314	0.000213044	0.000249303	0.000191039	0.000192485	0.000209128	0.000181657	0.000187037
0.00723854	33.3347	A0A0C4DGT3;A0A2R8Y7T6;A0A3B3IRZ4;A0A3B3IU98;Q6DN90	Q6DN90	IQSEC1	Epididymis secretory sperm binding protein;IQ motif and Sec7 domain ArfGEF 1;IQ motif and Sec7 domain ArfGEF 1;IQ motif and Sec7 domain ArfGEF 1 (Fragment);IQ motif and SEC7 domain-containing protein 1	A0A0C4DGT3_HUMAN;A0A2R8Y7T6_HUMAN;A0A3B3IRZ4_HUMAN;A0A3B3IU98_HUMAN;IQEC1_HUMAN	15.6496	54281.5	87105.8	116669	56494	54848.2	39276.3	133056	30066.1	23519.6	24981.7	63578.4	37734.7	39786.3	47410.5	54350.2	61210.2																			0.000127961	0.000147487	0.000212946	0.000158392	0.000119174	9.11456e-05	0.000265773	0.000120979
6.47247e-16	52.5855	Q9H307	Q9H307	PNN	Pinin	PININ_HUMAN	15.9124	67932.6	76075.6	88934.2	60511.2	64865.4	74972.9	84659.6	53122	40060.4	37235	60627.1	75087.7	58207.2	68139.6	43711.1	61185																			0.000160142	0.00012881	0.000162324	0.000169655	0.000140939	0.000173984	0.000169103	0.00021375
6.74712e-16	52.5682	A0A8V8TQ44;P48556;R4GMR5	R4GMR5	PSMD8	26S proteasome non-ATPase regulatory subunit 8	A0A8V8TQ44_HUMAN;PSMD8_HUMAN;R4GMR5_HUMAN	16.2959	84336.7	113623	91347.6	82021.5	132191	122591	123138	59473.9	71174.3	39606.9	61261.1	115057	65905.1	78315.6	57712.1	61090.2																			0.000198812	0.000192386	0.000166729	0.000229964	0.000287222	0.000284488	0.000245961	0.000239308
1.00264e-07	42.9295	P38570	P38570	ITGAE	Integrin alpha-E	ITAE_HUMAN	16.2333	90020.8	156551	138150	82960.6	59066.5	111088	120312	60150.3	69161.5	37746.3	63744.1	87964.4	59261	71855.2	52711.5	61082																			0.000212212	0.000265071	0.000252153	0.000232597	0.000128339	0.000257795	0.000240316	0.00024203
3.49013e-12	48.732	P09496	P09496	CLTA	Clathrin light chain A	CLCA_HUMAN	16.0394	66528.6	89762.9	102434	57461.9	79892.8	79161	91325.3	59444.6	50093.6	39494.8	72269.2	82640.6	59984.7	69210.5	49554.9	61064.7																			0.000156832	0.000151986	0.000186965	0.000161106	0.00017359	0.000183703	0.000182417	0.00023919
1.17669e-19	55.9289	Q9H4A4	Q9H4A4	RNPEP	Aminopeptidase B	AMPB_HUMAN	15.9282	74604	108292	110904	61749.5	64560	61670	85472.7	44058	49518.4	29307.1	55122.2	70255	55689.4	66194.3	49762.3	61053.2																			0.000175869	0.000183359	0.000202425	0.000173127	0.000140275	0.000143113	0.000170727	0.000177279
7.93774e-13	49.4442	E9PK91	E9PK91	BCLAF1	BCL2 associated transcription factor 1	E9PK91_HUMAN	16.0666	77315.8	76443.7	94366.9	65849.3	85426.8	81353.3	92300.4	61203.7	40648.1	43510	77425.8	84178.5	66698.7	68647.3	52171.3	61047.5																			0.000182261	0.000129434	0.00017224	0.000184622	0.000185614	0.000188791	0.000184365	0.000246269
7.69342e-21	56.9084	Q92973	Q92973	TNPO1	Transportin-1	TNPO1_HUMAN	16.1734	78454.5	121431	112908	75369.9	115836	108342	103522	49933.7	57040	33826.2	60598.3	84903.5	65371.9	71993.9	52834.4	61046.2																			0.000184946	0.000205605	0.000206081	0.000211315	0.000251688	0.000251423	0.000206779	0.000200921
2.52014e-15	52.0161	P31350	P31350	RRM2	Ribonucleoside-diphosphate reductase subunit M2	RIR2_HUMAN	16.1201	85936	128989	117830	74755.1	74655.6	84952.8	73259.2	43125.7	66867	39696.1	65007.5	86532.1	63027.9	76715	50888.4	61028.7																			0.000202582	0.000218402	0.000215065	0.000209591	0.000162211	0.000197144	0.000146331	0.000173527
3.548e-16	52.8332	Q9Y5N6	Q9Y5N6	ORC6	Origin recognition complex subunit 6	ORC6_HUMAN	15.9803	90372.3	80044	78327.6	66003.9	60093.8	62178	78823	50767	42048	46308.3	73121.2	82207.9	63495.9	70293.7	52324.3	60899.9																			0.00021304	0.00013553	0.000142965	0.000185055	0.000130571	0.000144292	0.000157445	0.000204274
3.29449e-20	56.3902	P20839	P20839	IMPDH1	Inosine-5'-monophosphate dehydrogenase 1	IMDH1_HUMAN	15.9321	69439.2	98364.3	84052.1	62083	95768.5	90089.9	90021.2	43911.3	43609.4	28058.1	55648.5	76548.9	53689.6	65797	39992.8	60886.2																			0.000163693	0.00016655	0.000153413	0.000174062	0.000208085	0.000209065	0.000179813	0.000176688
6.89316e-23	58.5286	P13929	P13929	ENO3	Beta-enolase	ENOB_HUMAN	15.9329	75820.4	98631.5	65321.6	65160.6	91037.4	96787.9	97332.9	40391.2	43210.5	24576	48703	86905	60039.9	69290.6	43873.8	60814.7																			0.000178736	0.000167002	0.000119226	0.000182691	0.000197805	0.000224609	0.000194417	0.000162524
5.77887e-16	52.6323	Q9Y490	Q9Y490	TLN1	Talin-1	TLN1_HUMAN	15.9501	74649.6	96598.1	81950.1	64843.8	86218.2	86352	87960.8	45444.4	45048.2	32202.9	54882.1	75784.8	56198.7	66871.8	42353.6	60778																			0.000175976	0.000163559	0.000149577	0.000181803	0.000187334	0.000200391	0.000175697	0.000182857
3.91068e-14	50.8255	Q969H8	Q969H8	MYDGF	Myeloid-derived growth factor	MYDGF_HUMAN	16.1673	96468.5	152759	135910	77871.9	95969.4	68392.9	94834.2	40588.4	61173.5	29114	62166.7	83471.7	69052.2	77664.6	62441.4	60688.1																			0.000227411	0.000258649	0.000248065	0.000218329	0.000208521	0.000158715	0.000189426	0.000163318
3.68584e-18	54.6413	H3BR35;P15170	P15170	GSPT1	Eukaryotic peptide chain release factor GTP-binding subunit (Fragment);Eukaryotic peptide chain release factor GTP-binding subunit ERF3A	H3BR35_HUMAN;ERF3A_HUMAN	15.9207	79938	106485	97358.9	63775.1	65577	61213.6	85382.4	43759.8	39368.9	29871	57031	75780.5	59199.1	66195.4	50270.4	60570																			0.000188443	0.000180299	0.000177701	0.000178806	0.000142485	0.000142054	0.000170547	0.000176079
9.31563e-15	51.4558	A0A0D9SFP2;E9PF18;Q16836	Q16836	HADH	3-hydroxyacyl-CoA dehydrogenase;Hydroxyacyl-CoA dehydrogenase;Hydroxyacyl-coenzyme A dehydrogenase, mitochondrial	A0A0D9SFP2_HUMAN;E9PF18_HUMAN;HCDH_HUMAN	15.9566	82969.5	102716	86644.1	69567.6	75865.4	67115.4	81287.1	42338.3	43419.1	26352.4	59017.6	77615.4	64580.8	74355.7	52192.5	60542.2																			0.000195589	0.000173918	0.000158144	0.000195047	0.00016484	0.00015575	0.000162367	0.000170359
8.78603e-13	49.3961	P61081	P61081	UBE2M	NEDD8-conjugating enzyme Ubc12	UBC12_HUMAN	16.0536	84939.1	115426	102951	68119.7	89037.2	84031.7	90230.5	41070.7	48620.8	32429.9	60635.4	80428.3	66558.7	67448.1	52756.2	60439.5																			0.000200232	0.000195438	0.000187909	0.000190987	0.000193459	0.000195006	0.000180231	0.000165258
3.41501e-13	49.8398	B4E0Y9;Q8NBY1;Q9P289	Q9P289	STK26	non-specific serine/threonine protein kinase;non-specific serine/threonine protein kinase;Serine/threonine-protein kinase 26	B4E0Y9_HUMAN;Q8NBY1_HUMAN;STK26_HUMAN	16.0503	76215.7	111896	113836	66167.4	96588.9	91991.1	96611.5	45609.7	47585.6	29504.3	57114.6	83513.7	60690.5	68700.5	47817.9	60239.5																			0.000179668	0.00018946	0.000207776	0.000185514	0.000209867	0.000213477	0.000192976	0.000183522
1.31772e-16	53.2361	P31689	P31689	DNAJA1	DnaJ homolog subfamily A member 1	DNJA1_HUMAN	15.9591	80431.4	98723.6	90598.9	73405.3	74602.5	64397.5	72948	39090.7	46131	30877	65753.1	72980.2	65625.7	77344.1	48682.2	60186.9																			0.000189606	0.000167158	0.000165363	0.000205807	0.000162096	0.000149443	0.00014571	0.000157291
7.71906e-24	59.2527	P11177	P11177	PDHB	Pyruvate dehydrogenase E1 component subunit beta, mitochondrial	ODPB_HUMAN	15.991	77809.5	132634	80605.8	70084.5	94107.3	69694.4	90127.6	34456.9	58076.2	22074.1	56484.8	76333.5	65759.2	72228.5	56029.7	60006.2																			0.000183425	0.000224575	0.000147123	0.000196496	0.000204475	0.000161735	0.000180025	0.000138646
7.85241e-20	56.0763	P26196	P26196	DDX6	Probable ATP-dependent RNA helicase DDX6	DDX6_HUMAN	16.1125	87981.9	111179	115335	65347.4	84577.6	69624.5	111304	42939.1	58417.4	31652.2	74008.6	94782	64983.8	74022.3	51982.4	59924.8																			0.000207405	0.000188248	0.000210512	0.000183214	0.000183769	0.000161573	0.000222324	0.000172776
4.57432e-14	50.7556	A6NDG6	A6NDG6	PGP	Glycerol-3-phosphate phosphatase	PGP_HUMAN	15.8146	68378.4	80333.4	69343.3	58149.8	66030.7	68583.8	72706.4	43524.4	40315.3	30476.8	50670.7	71074.9	58623.9	65242.4	46018.9	59920.3																			0.000161193	0.00013602	0.000126567	0.000163035	0.000143471	0.000159158	0.000145227	0.000175131
5.28424e-19	55.3747	Q96I24	Q96I24	FUBP3	Far upstream element-binding protein 3	FUBP3_HUMAN	15.9223	59967.4	87258.8	89693.9	55114.4	76652.6	78826.6	84686.2	49620.9	50700.4	34843.8	58032.1	78204.3	56095.1	62782.6	44016.8	59894.9																			0.000141365	0.000147746	0.000163711	0.000154524	0.00016655	0.000182927	0.000169156	0.000199662
2.07132e-18	54.861	H7BXY3;Q7L2E3	Q7L2E3	DHX30	ATP-dependent RNA helicase DHX30	H7BXY3_HUMAN;DHX30_HUMAN	16.0328	68368.6	109955	104546	67236	97262.2	93479.2	98114.6	45999.7	48143.3	31114.8	57564	77489.1	61157.6	69618.3	45111.6	59888.8																			0.00016117	0.000186175	0.00019082	0.00018851	0.00021133	0.000216931	0.000195979	0.000185091
1.14514e-23	59.1235	Q9UBS4	Q9UBS4	DNAJB11	DnaJ homolog subfamily B member 11	DJB11_HUMAN	16.084	82562.1	123453	114764	73503.9	89937.4	78588.1	94379.2	45306.6	54682	26951	64812.2	89441.3	62826.2	74981.5	46959.6	59881.2																			0.000194629	0.000209029	0.00020947	0.000206083	0.000195415	0.000182374	0.000188517	0.000182302
4.57825e-15	51.7618	K7EK60	K7EK60	FMNL1	Formin like 1	K7EK60_HUMAN	16.0254	66913.8	104035	80926	67404.3	100934	109522	106632	49900.2	46056.4	31015	59655.8	87162.1	57453.1	66666.6	40412.7	59782.7																			0.00015774	0.000176151	0.000147708	0.000188981	0.000219308	0.000254159	0.000212991	0.000200786
1.21913e-15	52.3219	Q9NSE4	Q9NSE4	IARS2	Isoleucine--tRNA ligase, mitochondrial	SYIM_HUMAN	16.013	67203.8	105510	104040	63791.5	93981.5	82449.9	96470.4	48656	50996.6	32647.5	55339	79450.7	59662.7	64900.2	46259.3	59620.6																			0.000158424	0.000178649	0.000189895	0.000178852	0.000204202	0.000191336	0.000192694	0.00019578
5.81384e-15	51.6593	O60568	O60568	PLOD3	Multifunctional procollagen lysine hydroxylase and glycosyltransferase LH3	PLOD3_HUMAN	16.0399	80901.5	117805	93959.2	72423.5	94862.7	92360.2	93781.7	46457.6	49879.7	32938.8	54667.3	74321.3	56585.6	68617.3	47121.7	59612.2																			0.000190714	0.000199466	0.000171496	0.000203054	0.000206117	0.000214334	0.000187324	0.000186934
5.31739e-14	50.6883	Q7L576	Q7L576	CYFIP1	Cytoplasmic FMR1-interacting protein 1	CYFP1_HUMAN	15.7486	56511.2	84465	97082.4	53218.7	76296.1	61040.4	85892.3	33903.7	49941.4	24758.5	45432.8	47758	50422.5	48608	54520.7	59405.7																			0.000133217	0.000143015	0.000177197	0.000149209	0.000165775	0.000141652	0.000171565	0.00013642
1.97811e-15	52.1185	B3KS98;O15372	O15372	EIF3H	Eukaryotic translation initiation factor 3 subunit H	B3KS98_HUMAN;EIF3H_HUMAN	15.8952	74744.7	85543.5	85322.8	57595.6	70098.3	62805.7	84207.3	40374.7	41392.1	32139.6	61398.1	84269.2	57492.5	68525.7	47873.7	59343.9																			0.0001762	0.000144842	0.000155733	0.000161481	0.000152309	0.000145749	0.000168199	0.000162458
3.65349e-18	54.6447	O76031	O76031	CLPX	ATP-dependent Clp protease ATP-binding subunit clpX-like, mitochondrial	CLPX_HUMAN	15.8818	64298	96360.7	87814.3	59744.5	81038	75023.9	82736.8	45561.9	46563.6	29196.4	49168.9	66498.8	56605.8	64273.3	43663	59335																			0.000151574	0.000163157	0.00016028	0.000167506	0.000176078	0.000174103	0.000165262	0.00018333
1.08344e-19	55.959	Q9UJU6	Q9UJU6	DBNL	Drebrin-like protein	DBNL_HUMAN	15.8559	72141.1	80205.1	78612.6	55661.1	68940.7	68113.4	76499.9	43712.4	40024.7	32409.9	60196.1	74028.2	57685.3	64518.4	46233.7	59253.3																			0.000170063	0.000135802	0.000143485	0.000156057	0.000149794	0.000158066	0.000152804	0.000175888
3.41902e-13	49.8392	A0A024QZP7;P06493	P06493	CDK1	Cyclin dependent kinase 1;Cyclin-dependent kinase 1	A0A024QZP7_HUMAN;CDK1_HUMAN	16.0623	71573.2	114336	113661	68011	86938.8	85145.9	95873.1	44726.6	51807.1	33052.3	58819.5	75671.3	64422.3	72866.5	54294.6	59242.7																			0.000168724	0.000193593	0.000207456	0.000190682	0.0001889	0.000197592	0.000191501	0.000179969
0.00093822	35.7506	Q9NQH7	Q9NQH7	XPNPEP3	Xaa-Pro aminopeptidase 3	XPP3_HUMAN	15.7927	57693.4	66591.6	63603.8	57431.8	55795.8	49449.2	67937.6	46320.5	0	37518.4	65448.6	66887.1	54334.3	54137.1	58733	59196.9																			0.000136004	0.000112752	0.000116091	0.000161021	0.000121233	0.000114753	0.000135702	0.000186382
2.55177e-17	53.8904	O75607	O75607	NPM3	Nucleoplasmin-3	NPM3_HUMAN	16.0934	97783.2	111530	81269.5	80608.2	123777	103284	116038	52168.2	42640.5	26406.5	52684	95700.7	56131.8	75988.9	41225.8	59122.4																			0.00023051	0.000188841	0.000148335	0.000226001	0.000268942	0.000239684	0.00023178	0.000209912
1.32831e-18	55.0291	Q9BQ69	Q9BQ69	MACROD1	ADP-ribose glycohydrolase MACROD1	MACD1_HUMAN	16.0901	63325.5	109197	109846	68277.8	88335.4	95609.8	108302	60884.1	49865.6	45406.6	55358.9	87419.4	59929	65173.6	43055.9	59071																			0.000149281	0.000184892	0.000200492	0.00019143	0.000191934	0.000221875	0.000216327	0.000244983
3.37114e-21	57.1983	P43686	P43686	PSMC4	26S proteasome regulatory subunit 6B	PRS6B_HUMAN	15.9195	76266.6	103379	96335.9	68806.5	87967.6	87871.6	86225.5	43422	38865.9	27370.5	49714.4	77768.9	52993.2	64353.5	37831.3	59060.9																			0.000179788	0.000175041	0.000175834	0.000192913	0.000191135	0.000203917	0.000172231	0.00017472
1.16208e-16	53.2868	P43246	P43246	MSH2	DNA mismatch repair protein Msh2	MSH2_HUMAN	15.9773	77812.8	113372	104576	65834.3	76345.7	75796.8	92535.3	42812.2	49025.6	30009.8	53243.5	73645.6	58803.1	65982.2	48929.1	59058.2																			0.000183433	0.00019196	0.000190874	0.00018458	0.000165883	0.000175896	0.000184834	0.000172266
2.90838e-16	52.9145	A0A1B0GTJ7;A0A1B0GWJ0;A0A7P0T9A7;A0A7P0Z472;P30566	P30566	ADSL	Adenylosuccinate lyase	A0A1B0GTJ7_HUMAN;A0A1B0GWJ0_HUMAN;A0A7P0T9A7_HUMAN;A0A7P0Z472_HUMAN;PUR8_HUMAN	15.8078	67594.5	94552	79657.6	58336.1	72331.7	63716.7	73717.7	34776.4	37636.4	24892.6	51084.4	72666.1	60532.3	68290.3	46271.3	58872.1																			0.000159345	0.000160094	0.000145393	0.000163557	0.000157162	0.000147863	0.000147247	0.000139932
7.5838e-20	56.0889	P42765	P42765	ACAA2	3-ketoacyl-CoA thiolase, mitochondrial	THIM_HUMAN	16.0919	73328.4	105979	94653.2	60504.9	107584	96828.5	115064	49123.7	54657.2	31203	62247.2	93527	60983	72130.8	48027.4	58344.2																			0.000172862	0.000179442	0.000172763	0.000169638	0.000233758	0.000224703	0.000229833	0.000197662
2.47624e-17	53.9022	Q9BZE4	Q9BZE4	GTPBP4	GTP-binding protein 4	GTPB4_HUMAN	15.9686	77218.1	117642	117124	68238.5	75323.8	68348.3	83262.8	40092.8	46599	32985.9	49370.4	75828.6	58184.1	71684.1	46874.7	58246.5																			0.000182031	0.000199191	0.000213777	0.00019132	0.000163663	0.000158611	0.000166313	0.000161324
6.77265e-19	55.2821	Q9ULV4	Q9ULV4	CORO1C	Coronin-1C	COR1C_HUMAN	15.9306	83749.2	95078.4	84886.6	63514.6	71863.5	71872.5	77377.3	45877.9	39544.7	34776.3	59922.4	79062.4	61032.5	67895.6	43353.6	58209.9																			0.000197427	0.000160986	0.000154937	0.000178076	0.000156144	0.000166789	0.000154557	0.000184601
1.17988e-15	52.3356	Q13011	Q13011	ECH1	Delta(3,5)-Delta(2,4)-dienoyl-CoA isomerase, mitochondrial	ECH1_HUMAN	15.8577	78457.1	101319	78318.3	63550.4	66911.3	56697.2	65673.6	35621.2	43379.3	28852.2	58979.3	77321.8	58492.2	70426	49731.5	58195.4																			0.000184952	0.000171552	0.000142948	0.000178176	0.000145384	0.000131573	0.00013118	0.000143331
2.17559e-21	57.3511	Q8N684	Q8N684	CPSF7	Cleavage and polyadenylation specificity factor subunit 7	CPSF7_HUMAN	15.8021	62909.9	65573.8	72255.9	52175.3	57318.5	62480.3	69588.5	48519.2	42939	34517.6	61950.5	74726.7	57417.3	61799.8	48501	58060.7																			0.000148301	0.000111029	0.000131883	0.000146284	0.000124541	0.000144993	0.000138999	0.000195229
4.95224e-19	55.3989	Q969V3	Q969V3	NCLN	BOS complex subunit NCLN	NCLN_HUMAN	16.0477	81370.8	125050	117735	69441.3	79019.3	78987.3	96481.6	44109.8	48234	31158	59607.8	83606	60623.7	68468.2	49299.7	58058.6																			0.00019182	0.000211734	0.000214892	0.000194693	0.000171692	0.0001833	0.000192717	0.000177487
7.30868e-20	56.1023	P56182	P56182	RRP1	Ribosomal RNA processing protein 1 homolog A	RRP1_HUMAN	15.842	69504.1	91871.4	81957.8	54379	64692.3	68396.4	66739	43240	46052.6	28993.2	58829.9	70978.2	55834.8	67789.5	45105.3	58041.5																			0.000163846	0.000155556	0.000149591	0.000152462	0.000140563	0.000158723	0.000133307	0.000173987
2.99432e-16	52.9026	Q5T3Q7	Q5T3Q7	HEATR1	HEAT repeat-containing protein 1	Q5T3Q7_HUMAN	15.9589	82152.5	112410	86563.8	70136.2	96220.3	90866.5	93771.3	39404.6	46910.7	23552.5	50117	78393	57427.8	67564.8	41518.4	57966.4																			0.000193663	0.000190331	0.000157998	0.000196641	0.000209067	0.000210867	0.000187303	0.000158554
1.07101e-17	54.2299	P67870;Q5SRQ6	Q5SRQ6	CSNK2B	Casein kinase II subunit beta	CSK2B_HUMAN;Q5SRQ6_HUMAN	15.8824	70321.4	79953.1	66247.3	58124.5	101165	70127	87423.8	37671.3	49756	19697.7	62701.7	80394.2	60842.7	66664.3	53467.4	57960.9																			0.000165773	0.000135376	0.000120916	0.000162964	0.000219811	0.000162739	0.000174624	0.00015158
1.06089e-18	55.1138	P61009	P61009	SPCS3	Signal peptidase complex subunit 3	SPCS3_HUMAN	16.028	88216.6	137528	116615	67566.3	57973.1	53935.1	92557.9	42068.8	48657.7	31636.7	63345.4	82232.6	67780	71941.8	60034.7	57842.2																			0.000207959	0.000232861	0.000212848	0.000189436	0.000125963	0.000125163	0.000184879	0.000169274
2.85151e-18	54.7393	Q9UHD8	Q9UHD8	SEPTIN9	Septin-9	SEPT9_HUMAN	15.9102	58696.5	78684.3	86609.2	54051.7	76010.3	78172.7	93579.6	50484.3	46500.7	34451.6	60536.1	74916.2	57047.2	65559.1	44831.9	57829																			0.000138369	0.000133227	0.000158081	0.000151545	0.000165154	0.00018141	0.00018692	0.000203137
1.98501e-17	53.9891	P07384	P07384	CAPN1	Calpain-1 catalytic subunit	CAN1_HUMAN	15.9083	65551.7	98243.9	86227.7	60813.9	88435.2	82114.9	89967	44621.5	48739.5	32594.6	51021.5	66990.8	54068.7	55997.1	44786.1	57750.2																			0.000154529	0.000166346	0.000157384	0.000170504	0.000192151	0.000190558	0.000179704	0.000179546
1.23317e-11	48.1056	P01008	P01008	SERPINC1	Antithrombin-III	ANT3_HUMAN	15.6415	44746.8	68148.5	91629.3	47175.9	59896.4	53526.9	80578.8	35153.6	41421.3	26836.5	50692	53690.8	48005.5	42245.2	51259.9	57702.9																			0.000105485	0.000115388	0.000167244	0.000132267	0.000130142	0.000124216	0.000160952	0.000141449
1.53639e-20	56.6631	P29350	P29350	PTPN6	Tyrosine-protein phosphatase non-receptor type 6	PTN6_HUMAN	15.9519	70757.5	99533.6	88397.3	58351.2	82866.3	87297.6	91858.5	45159.8	48802.9	31413.8	55371.7	78329.9	55860.4	62670.8	46386.9	57681.6																			0.000166801	0.000168529	0.000161344	0.000163599	0.000180051	0.000202585	0.000183482	0.000181712
1.11972e-06	41.2345	K7EK07;P84243	P84243	H3-3B;H3-3A	Histone H3 (Fragment);Histone H3.3	K7EK07_HUMAN;H33_HUMAN	15.2681	93402.3	60307	59505.1	60528.8	44531.3	37270.7	42944.9	33996.3	10917.6	6353.52	23355.5	33290.5	55563.4	90565.4	44929.1	57652.5																			0.000220183	0.000102111	0.00010861	0.000169705	9.67572e-05	8.64914e-05	8.578e-05	0.000136793
2.52488e-16	52.9723	A0A0A0MSV9;A0A0G2JH37;A0A0G2JKZ1;A0A8V8TP24;A0A8V8TQC5;A2AB90;O15533	O15533	TAPBP	Tapasin	A0A0A0MSV9_HUMAN;A0A0G2JH37_HUMAN;A0A0G2JKZ1_HUMAN;A0A8V8TP24_HUMAN;A0A8V8TQC5_HUMAN;A2AB90_HUMAN;TPSN_HUMAN	16.0221	79990.1	121454	122403	66471.7	64277.2	59804.3	87403.2	42979.3	49031.4	47860.5	69215.8	93086.1	53460.8	63330.8	44075.1	57446.5																			0.000188566	0.000205644	0.000223412	0.000186367	0.000139661	0.000138784	0.000174583	0.000172938
3.65562e-17	53.7485	Q92900	Q92900	UPF1	Regulator of nonsense transcripts 1	RENT1_HUMAN	16.0397	69744.6	107948	101917	67384.8	99810.1	85524.9	97987.9	45699.4	55956.2	33631.4	59740.4	77008.4	59798.1	65789.8	46635.7	57262.3																			0.000164413	0.000182777	0.000186022	0.000188927	0.000216866	0.000198471	0.000195726	0.000183883
1.90167e-09	45.3909	A0A804HIB8;A0A804HKC5;Q99614	Q99614	TTC1	Tetratricopeptide repeat domain 1;Tetratricopeptide repeat domain 1;Tetratricopeptide repeat protein 1	A0A804HIB8_HUMAN;A0A804HKC5_HUMAN;TTC1_HUMAN	16.1331	85451.9	119857	130274	75185.4	62934.6	64814.5	98037.1	59883.3	57403.7	48593.1	65011.8	90668.2	60211.5	71158.1	52337.7	57235.1																			0.000201441	0.00020294	0.000237779	0.000210797	0.000136744	0.00015041	0.000195824	0.000240956
5.96742e-18	54.4563	Q9NY33	Q9NY33	DPP3	Dipeptidyl peptidase 3	DPP3_HUMAN	15.7947	72789.4	88460.9	85593.9	57099.2	64490.9	69553.5	75022.6	38195.3	37923.5	25473.3	48484.5	66501.3	55300.8	65956.7	45238.7	57172.5																			0.000171591	0.000149781	0.000156228	0.000160089	0.000140125	0.000161408	0.000149854	0.000153688
1.90146e-10	46.6788	P28062;X5D2R7	X5D2R7	PSMB8	Proteasome subunit beta type-8;Proteasome subunit beta	PSB8_HUMAN;X5D2R7_HUMAN	16.0128	129577	172727	134278	74031.4	50740.4	52987.6	76361.2	25942.2	52242.3	28921.9	65239.8	73766.1	68620.2	78107.9	50550.8	57153.1																			0.000305459	0.000292459	0.000245087	0.000207562	0.000110248	0.000122965	0.000152527	0.000104385
5.03161e-12	48.5524	P98175	P98175	RBM10	RNA-binding protein 10	RBM10_HUMAN	15.9863	72208	116603	112840	68247.6	67588.3	86431.8	83435.5	48512.5	45886.3	32850.9	59951.5	73686.7	57597.8	65385.6	45375.7	57042.1																			0.00017022	0.00019743	0.000205958	0.000191346	0.000146855	0.000200576	0.000166658	0.000195202
1.68144e-14	51.1983	Q15428	Q15428	SF3A2	Splicing factor 3A subunit 2	SF3A2_HUMAN	15.8655	90516.5	76705.3	91602.6	70647.9	64350.8	59743	74911	51080.6	37097.5	26640.6	54969.4	61346.6	53629.2	71018.5	54437.5	57029.1																			0.00021338	0.000129877	0.000167195	0.000198075	0.000139821	0.000138641	0.000149631	0.000205536
1.7234e-14	51.1875	A0A994J5K1;Q10713	Q10713	PMPCA	Peptidase, mitochondrial processing subunit alpha;Mitochondrial-processing peptidase subunit alpha	A0A994J5K1_HUMAN;MPPA_HUMAN	15.8693	68688.9	100143	89931.6	57569.5	70210	63704.8	79671.7	44968.1	41886.2	28728.1	57225.5	74596.5	56618.7	64693.6	44470.2	56898.4																			0.000161925	0.000169562	0.000164145	0.000161408	0.000152552	0.000147835	0.00015914	0.000180941
2.4567e-15	52.0269	P30049	P30049	ATP5F1D	ATP synthase subunit delta, mitochondrial	ATPD_HUMAN	15.9935	97860.8	123932	118035	66594.9	57665.1	54696	94721.3	48494	43947.5	30112.3	62393.8	77609.3	59049.8	72283.3	50113.2	56894.9																			0.000230693	0.000209841	0.000215439	0.000186712	0.000125294	0.000126929	0.000189201	0.000195128
2.7959e-23	58.8291	K7EQJ5;P62841	P62841	RPS15	40S ribosomal protein S15;Small ribosomal subunit protein uS19	K7EQJ5_HUMAN;RS15_HUMAN	15.8114	90324.9	105008	85484	68113.2	68772.9	51051.4	72909.3	32127.2	29678.7	22141.2	51661.6	64542.7	60412.5	76088.4	55057.8	56786.7																			0.000212928	0.000177799	0.000156027	0.000190969	0.000149429	0.000118471	0.000145632	0.000129272
2.81645e-18	54.7441	Q13813	Q13813	SPTAN1	Spectrin alpha chain, non-erythrocytic 1	SPTN1_HUMAN	15.9149	70332.3	98074.1	98242.5	61237	74307	75624.8	87518.8	45805.6	45550.8	32909	53687.6	71242.4	55378.7	62877.3	42525.7	56764.9																			0.000165799	0.000166058	0.000179314	0.00017169	0.000161454	0.000175497	0.000174814	0.000184311
1.92157e-12	49.0218	Q8N8A6	Q8N8A6	DDX51	ATP-dependent RNA helicase DDX51	DDX51_HUMAN	15.6267	44541.6	65990.3	60240.9	46059.1	70776.8	66368.1	71749.2	35836.7	31254.2	26204.9	46657.7	60723.6	57781.7	60009.2	41009.7	56710.1																			0.000105001	0.000111734	0.000109953	0.000129136	0.000153783	0.000154016	0.000143315	0.000144198
8.20735e-16	52.4869	O94826	O94826	TOMM70	Mitochondrial import receptor subunit TOM70	TOM70_HUMAN	15.9024	70750.9	103586	91618.4	61441.3	68082.8	66943.4	85708.2	42651.6	42590.6	29534.2	58950.5	76006.4	56427.6	67703.8	46744.2	56705.5																			0.000166785	0.000175391	0.000167224	0.000172263	0.00014793	0.000155351	0.000171197	0.00017162
2.12389e-12	48.9735	P62310	P62310	LSM3	U6 snRNA-associated Sm-like protein LSm3	LSM3_HUMAN	16.0317	65326.6	104893	60177.2	66917.2	107216	104263	96847.6	43197.9	64581.8	33441.2	55869.4	77159.7	61518	74677.8	52738.8	56509.9																			0.000153998	0.000177604	0.000109836	0.000187616	0.000232958	0.000241955	0.000193448	0.000173818
8.29401e-18	54.3291	Q99615	Q99615	DNAJC7	DnaJ homolog subfamily C member 7	DNJC7_HUMAN	15.9846	85754.8	114970	117868	63223.4	66095.9	65986.1	94648	45953.9	47142.5	28939.7	61221.3	77043.2	56685.8	69011	49319.6	56386.8																			0.000202155	0.000194665	0.000215135	0.000177259	0.000143612	0.000153129	0.000189054	0.000184907
1.00195e-19	55.9875	O60684	O60684	KPNA6	Importin subunit alpha-7	IMA7_HUMAN	15.9548	72619.6	110682	108173	61302.6	93554.7	86872.3	88571.5	38506.8	53824.7	31467.9	51239.3	76633.3	50370.8	58817.7	42772.9	56353.1																			0.000171191	0.000187405	0.00019744	0.000171874	0.000203275	0.000201598	0.000176917	0.000154942
2.79107e-17	53.8551	P51665	P51665	PSMD7	26S proteasome non-ATPase regulatory subunit 7	PSMD7_HUMAN	15.7747	63348.1	92015.8	89787.2	58791.5	67870.2	69936.4	76571.9	41313.5	40077.2	23794.8	48297.7	79610.8	51329.3	62412.6	31201.3	56215.4																			0.000149334	0.0001558	0.000163881	0.000164834	0.000147468	0.000162296	0.000152948	0.000166235
5.2557e-17	53.6045	P62942	P62942	FKBP1A	Peptidyl-prolyl cis-trans isomerase FKBP1A	FKB1A_HUMAN	16.1573	79359	116945	125878	69326.8	72863.2	78530.7	112744	59763.3	71972.7	32665	77311.2	101760	56842.4	66944.4	53693.8	56171.5																			0.000187078	0.00019801	0.000229755	0.000194372	0.000158316	0.000182241	0.000225199	0.000240473
4.04669e-13	49.7608	H0Y8X4;O43598	O43598	DNPH1	5-hydroxymethyl-dUMP N-hydrolase (Fragment);5-hydroxymethyl-dUMP N-hydrolase	H0Y8X4_HUMAN;DNPH1_HUMAN	16.0401	75984.4	123549	126625	67071.6	86958	81094.9	92308.2	44935.4	52712.7	30382.7	55353.5	76960.4	57810.2	65790.5	53362.1	55937.7																			0.000179123	0.000209192	0.000231117	0.000188049	0.000188942	0.000188191	0.000184381	0.000180809
1.43177e-16	53.2026	Q13442	Q13442	PDAP1	28 kDa heat- and acid-stable phosphoprotein	HAP28_HUMAN	15.873	59637.4	68242.8	99402.1	56343.2	62648.9	64053.1	80143.7	55294.8	42909.9	29309.8	68606.4	85479.9	64580.6	59472.8	44061	55935.1																			0.000140587	0.000115548	0.000181431	0.00015797	0.000136123	0.000148644	0.000160083	0.000222493
4.53879e-13	49.7072	Q9Y5J1	Q9Y5J1	UTP18	U3 small nucleolar RNA-associated protein 18 homolog	UTP18_HUMAN	15.6943	61545.8	81671.2	73455.7	52224.1	58591.5	57457.2	60146	35592.7	38102.4	27278.7	50254.7	64214.3	52315.9	63372.2	45153.4	55906.9																			0.000145086	0.000138285	0.000134073	0.000146421	0.000127307	0.000133337	0.000120138	0.000143216
7.79589e-15	51.5329	A0A7I2V3B4;A0A7I2V5I2;Q8WVM8	Q8WVM8	SCFD1	Sec1 family domain containing 1;Sec1 family domain containing 1;Sec1 family domain-containing protein 1	A0A7I2V3B4_HUMAN;A0A7I2V5I2_HUMAN;SCFD1_HUMAN	15.741	56528.2	81844.6	57135.6	49545.3	83615.1	81214.1	85995.6	36013.5	42347.7	25197.5	47408.7	64559.6	52316.6	62428.6	39912	55873.4																			0.000133257	0.000138578	0.000104285	0.00013891	0.000181678	0.000188468	0.000171772	0.00014491
1.23642e-12	49.2335	P60981	P60981	DSTN	Destrin	DEST_HUMAN	16.0817	96484.7	116161	117463	67491.7	70515.6	88591.7	92807.3	46937.4	54864	36127.1	57595.6	95411.3	59562.2	69971	46797.1	55778																			0.000227449	0.000196683	0.000214395	0.000189226	0.000153216	0.000205588	0.000185378	0.000188864
5.35849e-16	52.6635	P04004	P04004	VTN	Vitronectin	VTNC_HUMAN	15.9798	50863.8	74640.8	60036.8	64985.9	122085	113990	120116	52179.3	56909.1	35802.6	57043.4	84655.4	50161.4	59010.2	44131.5	55712.5																			0.000119904	0.000126381	0.00010958	0.000182201	0.000265265	0.00026453	0.000239925	0.000209957
6.88746e-16	52.5597	A0A2R8Y653;Q9BZX2	Q9BZX2	UCK2	uridine/cytidine kinase;Uridine-cytidine kinase 2	A0A2R8Y653_HUMAN;UCK2_HUMAN	15.7807	71347.8	105136	93049.2	62552.6	58764.6	56080.6	61835.1	26358.1	41464.1	23310.2	49108	71825.9	60649.9	71388	52846.7	55623.3																			0.000168193	0.000178016	0.000169835	0.000175379	0.000127683	0.000130142	0.000123512	0.000106059
3.5505e-10	46.3381	Q9UM00	Q9UM00	TMCO1	Calcium load-activated calcium channel	TMCO1_HUMAN	15.7877	60644.2	73271.7	65253.6	49187.4	53681.1	65153.7	68300.2	42759.8	46470.4	32896.1	60109.6	81774.2	60769	68789.6	43348.6	55421.5																			0.00014296	0.000124063	0.000119102	0.000137907	0.000116638	0.000151197	0.000136426	0.000172055
3.76329e-12	48.6951	A0A7P0T9T8;Q9UHI6	Q9UHI6	DDX20	RNA helicase;Probable ATP-dependent RNA helicase DDX20	A0A7P0T9T8_HUMAN;DDX20_HUMAN	15.8766	64106.2	93860.4	84416.5	56546.1	94864.2	79063.5	88992.9	42869.9	46222.4	29136.4	49513.8	70771.8	51094	60558.6	44313.4	55398																			0.000151122	0.000158923	0.000154079	0.000158538	0.00020612	0.000183477	0.000177758	0.000172498
4.52756e-23	58.6689	A0A8I5KTF1;A0A8J8YWI7;F8WE88;Q9Y4I1	Q9Y4I1	MYO5A	Myosin VA;Myosin VA;Unconventional myosin-Va;Unconventional myosin-Va	A0A8I5KTF1_HUMAN;A0A8J8YWI7_HUMAN;F8WE88_HUMAN;MYO5A_HUMAN	15.8895	69811.5	102080	86615.5	60369.5	80041.5	76920.9	84844.5	43156	45996	29181.5	53388.3	69323.5	54745.7	64581.7	41593.4	55375.9																			0.000164571	0.00017284	0.000158092	0.000169258	0.000173913	0.000178505	0.000169472	0.000173649
1.75532e-17	54.0373	P20472	P20472	PVALB	Parvalbumin alpha	PRVA_HUMAN	15.8803	71723	103358	97648.9	60882.4	67684.5	64779.7	84679.4	43442.9	42852.4	29373	58579.2	73710.9	53101.2	62611.2	43168.2	55372.9																			0.000169077	0.000175005	0.000178231	0.000170696	0.000147064	0.00015033	0.000169142	0.000174803
5.62628e-18	54.4789	P09960	P09960	LTA4H	Leukotriene A-4 hydrolase	LKHA4_HUMAN	15.8725	73324.2	109671	104776	60992.3	73358.1	63570.9	84760.9	39309.4	46380.2	26031.1	51127.6	68211	53006.9	61117.6	46686.4	55359.8																			0.000172852	0.000185695	0.000191239	0.000171004	0.000159392	0.000147524	0.000169305	0.000158171
2.25579e-16	53.0182	H3BMM9;H3BTC0;H3BV80;Q15287	Q15287	RNPS1	RNA-binding protein with serine-rich domain 1 (Fragment);RNA-binding protein with serine-rich domain 1 (Fragment);RNA-binding protein with serine-rich domain 1;RNA-binding protein with serine-rich domain 1	H3BMM9_HUMAN;H3BTC0_HUMAN;H3BV80_HUMAN;RNPS1_HUMAN	15.9026	68656.3	110770	105793	63774.2	97995.9	79157.1	83036.6	38698.6	43560.5	23496	56752.2	68259.7	56122.6	61715	40425.6	55353.4																			0.000161848	0.000187554	0.000193095	0.000178804	0.000212924	0.000183694	0.000165861	0.000155714
2.63967e-16	52.9541	O95433	O95433	AHSA1	Activator of 90 kDa heat shock protein ATPase homolog 1	AHSA1_HUMAN	15.8746	83967.5	121691	87552.2	67542.4	73329.1	62667.1	75303.6	33694.7	40273.4	24107.4	51616.7	71076.1	61957.5	67896.2	49327.1	55345.6																			0.000197942	0.000206046	0.000159802	0.000189369	0.000159329	0.000145427	0.000150415	0.000135579
2.60564e-16	52.9594	E9PN81;Q8TDP1	Q8TDP1	RNASEH2C	Ribonuclease H2 subunit C	E9PN81_HUMAN;RNH2C_HUMAN	15.9328	72366.8	106295	61221.9	60477.3	109521	95572.6	83747.6	40134.4	46487.3	22504.7	56486.4	85677.9	57978	72618.8	46516	55333.9																			0.000170595	0.000179978	0.000111743	0.00016956	0.000237965	0.000221789	0.000167281	0.000161491
2.59532e-14	51.0073	Q01081	Q01081	U2AF1	Splicing factor U2AF 35 kDa subunit	U2AF1_HUMAN	15.8982	78680.3	98437.3	84057.1	61996.6	74770.1	64709.3	75618.9	37553.1	40534.2	25809.7	58144.9	79697.7	65917.5	69913.5	54736.3	55209																			0.000185478	0.000166673	0.000153423	0.00017382	0.00016246	0.000150166	0.000151045	0.000151105
1.30108e-18	55.0369	O14744	O14744	PRMT5	Protein arginine N-methyltransferase 5	ANM5_HUMAN	15.8752	67503	98477.6	90046.7	56984.3	73626.1	70137	93636.6	40367.2	49250.9	27133.4	53521	71656.5	53708.1	63960.5	44822.4	55207.8																			0.000159129	0.000166741	0.000164355	0.000159767	0.000159974	0.000162762	0.000187034	0.000162428
8.155e-17	53.4291	A0A8V8TQJ0;P52701	P52701	MSH6	DNA mismatch repair protein;DNA mismatch repair protein Msh6	A0A8V8TQJ0_HUMAN;MSH6_HUMAN	15.9265	72254.9	104078	95691.6	63013.6	92027.5	82754	89907.2	43415.8	44429.5	29401.7	53385.1	71059.6	57867.8	60121.4	39985.9	55142.3																			0.000170331	0.000176223	0.000174658	0.000176671	0.000199956	0.000192041	0.000179585	0.000174694
0.00795029	33.1875	I3L4C5;Q9H832	Q9H832	UBE2Z	Ubiquitin-conjugating enzyme E2 Z (Fragment);Ubiquitin-conjugating enzyme E2 Z	I3L4C5_HUMAN;UBE2Z_HUMAN	15.9789	63025.9	74379.3	52924.6	36454.8	113860	47359.3	130703	0	91201.6	0	85241	67693.7	33900.4	64322.1	54514	55115.3																			0.000148575	0.000125938	9.6599e-05	0.000102208	0.000247394	0.000109903	0.000261072	3.08385e-07
4.80298e-18	54.5398	K7EK33;K7EQ55;Q96EP5	Q96EP5	DAZAP1	DAZ associated protein 1;DAZ associated protein 1;DAZ-associated protein 1	K7EK33_HUMAN;K7EQ55_HUMAN;DAZP1_HUMAN	15.8784	70976.1	94297	84463.2	60180.2	70840.1	72943.3	82893.7	45823.6	43310.6	31224.5	56048.5	72082.1	58495.7	62418.9	41007.8	55031.8																			0.000167316	0.000159663	0.000154164	0.000168727	0.000153921	0.000169274	0.000165576	0.000184383
3.41895e-19	55.5365	B7ZC38;Q9NR46	Q9NR46	SH3GLB2	Endophilin-B2	B7ZC38_HUMAN;SHLB2_HUMAN	15.8171	67781.3	94995.4	86746.1	58459	71923.6	69343.8	73199.1	39155.3	39879.5	30874.8	52983.6	71470.2	51782	61165	40192.8	54993.7																			0.000159785	0.000160845	0.000158331	0.000163901	0.000156275	0.000160921	0.000146211	0.000157551
2.63683e-16	52.9546	K7EKE6;P36776	P36776	LONP1	Lon protease homolog, mitochondrial;Lon protease homolog, mitochondrial	K7EKE6_HUMAN;LONM_HUMAN	15.8877	69799.3	103907	91157.5	61579.9	84370.3	75288.9	90708.6	43244.2	42560.1	26714	50332.2	74017.3	55032.2	62094.1	41288.3	54972.9																			0.000164542	0.000175935	0.000166382	0.000172651	0.000183319	0.000174718	0.000181185	0.000174004
6.33714e-16	52.5942	Q13185	Q13185	CBX3	Chromobox protein homolog 3	CBX3_HUMAN	15.9974	84312.6	121686	114006	67732	83022.4	85072.4	92597.5	43480.6	44942.1	28133.3	53336.8	76311.6	56620.1	67003.2	46727.2	54749.7																			0.000198755	0.000206038	0.000208086	0.0001899	0.00018039	0.000197421	0.000184958	0.000174955
6.64575e-16	52.5745	O00273	O00273	DFFA	DNA fragmentation factor subunit alpha	DFFA_HUMAN	15.7368	61884.2	89325.4	90213.7	53914.9	62624.1	57580.5	63185.3	37441.7	38270.3	25804.3	53371.6	65708.1	53896.6	63026.7	42444.6	54605.8																			0.000145884	0.000151245	0.00016466	0.000151161	0.000136069	0.000133623	0.000126209	0.000150656
9.32338e-16	52.4339	P61106	P61106	RAB14	Ras-related protein Rab-14	RAB14_HUMAN	15.8661	57994.6	92547.9	80681.5	58681.5	76914.3	79298.6	73820.9	41651.4	47705.5	32137.3	53574.9	77580.9	54585.5	62579.1	46377.4	54520.7																			0.000136714	0.000156701	0.000147261	0.000164525	0.000167119	0.000184023	0.000147453	0.000167595
1.02336e-12	49.3237	O14745	O14745	NHERF1	Na(+)/H(+) exchange regulatory cofactor NHE-RF1	NHRF1_HUMAN	15.9552	67557.8	78299.4	83234.3	51906.3	66278.5	85983.2	88685.5	57513.5	52236.6	43935.7	68287.3	79882	58855.5	57708.5	45755.6	54492.7																			0.000159258	0.000132576	0.000151921	0.00014553	0.000144009	0.000199535	0.000177145	0.00023142
8.69764e-15	51.4855	Q9UGI8	Q9UGI8	TES	Testin	TES_HUMAN	15.8543	74761.6	79492.8	76548.6	56669.7	66792.2	68454.2	64301	47949.8	38735.4	39048	64210.6	74671.6	56091.8	62114.4	46058	54421.5																			0.00017624	0.000134596	0.000139718	0.000158885	0.000145125	0.000158857	0.000128438	0.000192938
5.90439e-21	57.0017	Q8N1F7	Q8N1F7	NUP93	Nuclear pore complex protein Nup93	NUP93_HUMAN	15.8189	75719.7	102734	99502.1	61767.4	64497.4	59456	71130	35884.7	41669.3	24794.3	51284.2	67148.8	56821.3	63862.8	47305.8	54368.5																			0.000178499	0.000173948	0.000181613	0.000173177	0.000140139	0.000137975	0.000142078	0.000144391
1.30075e-15	52.2947	C9IZG4;O60888	O60888	CUTA	CutA divalent cation tolerance homolog;Protein CutA	C9IZG4_HUMAN;CUTA_HUMAN	15.666	53803	97069.4	43840.8	44012.5	93586	89111	89765.8	31288.5	53410.8	13751.6	37204.5	66473.9	53619.3	58847.2	38787.8	54310.5																			0.000126833	0.000164357	8.00191e-05	0.000123398	0.000203343	0.000206794	0.000179302	0.000125897
5.17891e-17	53.6103	P26447	P26447	S100A4	Protein S100-A4	S10A4_HUMAN	15.9617	83913.8	109830	118012	67879.1	67180.8	78644.6	78749.4	47820.4	38546.7	29533.3	61417.1	80286.9	61656.8	68919.4	39810.7	54263.4																			0.000197815	0.000185963	0.000215398	0.000190313	0.00014597	0.000182505	0.000157298	0.000192417
1.81127e-23	58.9726	P50402	P50402	EMD	Emerin	EMD_HUMAN	15.9786	68632.7	88888.7	87714.1	56761.1	73754.3	86270.4	92614.7	51794.7	50035.6	40091.8	59450.7	86282.8	57996.5	64184.2	47475.7	54145.3																			0.000161792	0.000150505	0.000160097	0.000159141	0.000160253	0.000200201	0.000184993	0.000208409
1.39844e-14	51.279	P36957	P36957	DLST	Dihydrolipoyllysine-residue succinyltransferase component of 2-oxoglutarate dehydrogenase complex, mitochondrial	ODO2_HUMAN	15.8164	54930.1	84500.2	95671.5	52716.8	78255.7	71170.8	77211.3	46425.3	42150.8	30689.4	58719	68577.1	46830.3	59691.6	41082.4	54037.4																			0.00012949	0.000143075	0.000174621	0.000147802	0.000170033	0.000165161	0.000154225	0.000186804
1.72761e-19	55.7882	Q9UBT2	Q9UBT2	UBA2	SUMO-activating enzyme subunit 2	SAE2_HUMAN	15.6828	63988.8	69024.7	66392.8	53759.2	64399	73931	74748.7	37409.9	34845.9	24075.2	49619.3	65995	55072.6	57890	34592.2	54014.1																			0.000150845	0.000116872	0.000121181	0.000150725	0.000139926	0.000171566	0.000149306	0.000150528
3.91758e-18	54.6179	A0A7I2V461;O14980	O14980	XPO1	Exportin 1;Exportin-1	A0A7I2V461_HUMAN;XPO1_HUMAN	15.9508	74600.5	119075	106310	67185.2	98539	94399.1	95409.3	36256.9	49415.7	22268	47949.8	79719.5	55303.4	61242.8	42918.3	53775.6																			0.00017586	0.000201617	0.000194039	0.000188367	0.000214105	0.000219065	0.000190575	0.000145889
5.25358e-08	43.3558	O00422	O00422	SAP18	Histone deacetylase complex subunit SAP18	SAP18_HUMAN	15.7958	75088.1	79032.4	72103.2	51852.7	57679.7	51111.9	58051.2	41604.3	42354.4	36041.2	73838.7	68843.3	59950.6	64120.7	47491.1	53737.7																			0.00017701	0.000133817	0.000131604	0.000145379	0.000125326	0.000118612	0.000115954	0.000167406
2.07708e-15	52.0979	Q5STZ8;Q8NE71	Q8NE71	ABCF1	ATP binding cassette subfamily F member 1;ATP-binding cassette sub-family F member 1	Q5STZ8_HUMAN;ABCF1_HUMAN	15.8173	72543.7	101552	105749	62774.5	62817.9	63063.8	77854.3	38843.6	39213.8	26495.3	47953.4	61647.3	56607.2	61685.3	45269.6	53663.2																			0.000171012	0.000171947	0.000193016	0.000176001	0.00013649	0.000146348	0.00015551	0.000156297
5.04501e-16	52.6884	P09622	P09622	DLD	Dihydrolipoyl dehydrogenase, mitochondrial	DLDH_HUMAN	15.7883	70151.6	90390.5	90338.5	58588.8	61036.6	57187.5	79114.5	42330.6	38576	29259.5	50684.7	65646.4	51564.4	62150.5	43804.4	53505.2																			0.000165373	0.000153048	0.000164888	0.000164265	0.00013262	0.000132711	0.000158027	0.000170328
2.56834e-11	47.7328	A0A087WWM0;O43617	O43617	TRAPPC3	Trafficking protein particle complex subunit;Trafficking protein particle complex subunit 3	A0A087WWM0_HUMAN;TPPC3_HUMAN	15.8593	66892.1	93339.9	102693	58284.1	71241.6	70442.8	75775.3	39422.3	42395.3	30691.8	53633.3	70123.6	57558.3	66098.8	43630.9	53459.2																			0.000157689	0.000158042	0.000187437	0.000163411	0.000154793	0.000163471	0.000151357	0.000158626
1.3361e-13	50.2719	A0A5F9ZHN7;A0A9L9PXB9;A0A9L9PXW9;A0A9L9PYD2;Q9NTJ5	Q9NTJ5	SACM1L	Phosphatidylinositol-3-phosphatase SAC1	A0A5F9ZHN7_HUMAN;A0A9L9PXB9_HUMAN;A0A9L9PXW9_HUMAN;A0A9L9PYD2_HUMAN;SAC1_HUMAN	15.8014	61171	84348.7	85253.9	56330.4	71769.6	67422.2	73756.9	42047.2	45902.2	32877	51846.5	68594.8	50160.6	57967.1	41259.6	53447.6																			0.000144202	0.000142818	0.000155607	0.000157933	0.00015594	0.000156462	0.000147325	0.000169188
7.71906e-24	59.2527	Q01082	Q01082	SPTBN1	Spectrin beta chain, non-erythrocytic 1	SPTB2_HUMAN	15.8454	63614.5	92613.8	82020.4	59847.5	77549.2	72587.7	82247.4	43072.7	46538.8	30407	54318.7	68896.8	52626.8	59180.6	41045	53420.8																			0.000149962	0.000156813	0.000149705	0.000167794	0.000168498	0.000168449	0.000164285	0.000173314
6.9451e-15	51.5828	Q15125	Q15125	EBP	3-beta-hydroxysteroid-Delta(8),Delta(7)-isomerase	EBP_HUMAN	15.963	55207	78336.8	83981.1	45348.2	100821	86965.8	96888.1	44563.9	65015.4	27775.8	62406.5	94450.3	68763.1	72207.2	43663	53417.9																			0.000130143	0.000132639	0.000153284	0.000127143	0.000219063	0.000201815	0.000193529	0.000179314
3.80048e-17	53.7331	Q9NQS7	Q9NQS7	INCENP	Inner centromere protein	INCE_HUMAN	15.8409	65921.4	101142	86577.1	60604.4	78277.9	76091.6	75249.5	44544.6	45470.4	31971.8	49836.7	64858.5	50493.2	58366.7	38381.2	53400																			0.000155401	0.000171252	0.000158022	0.000169916	0.000170081	0.00017658	0.000150307	0.000179237
8.04498e-16	52.4952	O60264	O60264	SMARCA5	SWI/SNF-related matrix-associated actin-dependent regulator of chromatin subfamily A member 5	SMCA5_HUMAN	15.9602	68335.8	104834	99917.1	62186.9	81942.6	75480.1	92823.8	45580.9	49765.3	31392.5	56561.4	76600.7	58325.3	65255.3	46561.6	53305.8																			0.000161092	0.000177504	0.00018237	0.000174353	0.000178044	0.000175161	0.000185411	0.000183406
1.1565e-18	55.0813	P11413	P11413	G6PD	Glucose-6-phosphate 1-dehydrogenase	G6PD_HUMAN	15.8397	70240.7	102862	97209.6	59156.1	69110.3	70295.4	83374.1	39105.3	41313.6	26573.1	51596.1	71727.8	52803.5	60864.9	42768.2	53269.1																			0.000165583	0.000174165	0.000177429	0.000165856	0.000150162	0.00016313	0.000166535	0.00015735
1.91492e-16	53.0848	A0A087WV97;Q8WU79	Q8WU79	SMAP2	Small ArfGAP2;Stromal membrane-associated protein 2	A0A087WV97_HUMAN;SMAP2_HUMAN	15.7514	62073.4	93750.9	95313.2	56875	77279.3	65637.4	65235.9	34760	41290.5	24772.7	53129.7	69751.5	52371.8	49597.6	38688.2	53176																			0.00014633	0.000158738	0.000173967	0.00015946	0.000167912	0.00015232	0.000130305	0.000139866
8.86718e-13	49.3918	Q9UNS2	Q9UNS2	COPS3	COP9 signalosome complex subunit 3	CSN3_HUMAN	15.7755	82798.9	102008	70613	62768.6	66584.8	53617.8	67553.4	36174.9	36309.8	26250	55661.2	74027.1	51915.3	62183.6	43724.2	53041.3																			0.000195187	0.00017272	0.000128884	0.000175984	0.000144675	0.000124427	0.000134934	0.000145559
1.86424e-20	56.5942	Q9UMS4	Q9UMS4	PRPF19	Pre-mRNA-processing factor 19	PRP19_HUMAN	15.7755	69011.3	93664.6	89929.7	56634.5	77815.7	66728.6	77856.5	32885.7	40583.9	23352.7	47999.4	70172	50418.3	64261	39984	53034																			0.000162685	0.000158592	0.000164141	0.000158786	0.000169077	0.000154852	0.000155514	0.000132324
7.41806e-15	51.5543	Q14151	Q14151	SAFB2	Scaffold attachment factor B2	SAFB2_HUMAN	15.7973	61592.2	74553.3	87169.4	55713.4	67180.3	74420.9	75198	47410.2	42635.5	35779.8	50672.8	70820.8	52005.1	56445.1	36090.1	53019.7																			0.000145195	0.000126233	0.000159103	0.000156204	0.000145969	0.000172703	0.000150204	0.000190767
8.8533e-13	49.3925	O43818	O43818	RRP9	U3 small nucleolar RNA-interacting protein 2	U3IP2_HUMAN	15.841	71366.7	109495	96328.1	56236.7	62165.8	60268.8	74319.3	40975.2	43736.2	30464.4	51827.2	68047.4	55632.9	65841	45098.2	52981.8																			0.000168237	0.000185396	0.00017582	0.000157671	0.000135073	0.000139861	0.000148449	0.000164874
2.33094e-20	56.5143	C9J2P0;P51965	P51965	UBE2E1	E2 ubiquitin-conjugating enzyme (Fragment);Ubiquitin-conjugating enzyme E2 E1	C9J2P0_HUMAN;UB2E1_HUMAN	15.9729	78687	108766	91888.1	61411.6	91870.8	85528.6	85462.6	46564.5	47887.9	33916.5	54202.7	81499.4	58897.9	63922.1	39712.3	52935.3																			0.000185494	0.000184162	0.000167716	0.00017218	0.000199616	0.00019848	0.000170707	0.000187364
2.27285e-13	50.0283	P13861	P13861	PRKAR2A	cAMP-dependent protein kinase type II-alpha regulatory subunit	KAP2_HUMAN	15.8463	64685.6	94674.4	84539.7	54864.9	85132.7	73106.1	82701.9	40137	43245.4	28085.9	53310.5	75313.9	54779.1	59625.4	42551.1	52931.7																			0.000152487	0.000160302	0.000154304	0.000153825	0.000184975	0.000169652	0.000165193	0.000161501
3.00977e-18	54.7187	A0A8I5KV85;O75534	O75534	CSDE1	Cold shock domain containing E1;Cold shock domain-containing protein E1	A0A8I5KV85_HUMAN;CSDE1_HUMAN	15.8391	74398	102159	96967.1	60590.6	61800.8	57837.3	80071	42429.8	40554.9	30703.4	54097.1	69020.3	54697	59297	44968.2	52855.3																			0.000175383	0.000172975	0.000176986	0.000169878	0.00013428	0.000134219	0.000159938	0.000170727
1.59239e-15	52.2099	P51610	P51610	HCFC1	Host cell factor 1	HCFC1_HUMAN	15.8304	56724.8	86838.6	90272.5	53043.2	82760.3	79997.5	81960.6	43273.5	42619.6	32451.5	53884.8	67301.4	52311.7	57178.9	40243.9	52817.3																			0.000133721	0.000147034	0.000164767	0.000148717	0.000179821	0.000185645	0.000163712	0.000174122
2.69985e-20	56.4617	P37108	P37108	SRP14	Signal recognition particle 14 kDa protein	SRP14_HUMAN	15.6969	68228	71206.7	83746.6	51553.6	65323.8	51653	74372.6	35585.9	37073.6	22597.5	51588.1	71419.6	50712.1	60279.2	43052.7	52758.1																			0.000160838	0.000120567	0.000152856	0.000144541	0.000141935	0.000119867	0.000148555	0.000143189
1.05729e-17	54.2349	A0A8V8TNU3;E7EVJ5;Q96F07	Q96F07	CYFIP2	Cytoplasmic FMR1-interacting protein;Cytoplasmic FMR1-interacting protein;Cytoplasmic FMR1-interacting protein 2	A0A8V8TNU3_HUMAN;E7EVJ5_HUMAN;CYFP2_HUMAN	15.9326	73185.7	104793	99957.7	62434.4	82638.5	86203.5	96183.4	45070.6	55186.6	32628.7	48790.9	66682.7	51033.6	57497.9	40919.9	52756																			0.000172525	0.000177435	0.000182445	0.000175047	0.000179556	0.000200046	0.000192121	0.000181353
2.57136e-17	53.8874	A0A8V8TPS0;A0A8V8TPT0;A0A8V8TQB1;J3KMX1;Q99567	Q99567	NUP88	Nucleoporin 88;Nucleoporin 88;Nucleoporin 88;Nucleoporin 88;Nuclear pore complex protein Nup88	A0A8V8TPS0_HUMAN;A0A8V8TPT0_HUMAN;A0A8V8TQB1_HUMAN;J3KMX1_HUMAN;NUP88_HUMAN	15.9066	65973.2	106432	105756	63764.9	81966.6	79614.5	88413.8	40842.8	45386.4	26363.6	52931.2	70525.1	53079	63929.1	46109	52706.8																			0.000155523	0.00018021	0.000193028	0.000178778	0.000178096	0.000184756	0.000176602	0.000164341
1.73976e-19	55.7856	Q8N163	Q8N163	CCAR2	Cell cycle and apoptosis regulator protein 2	CCAR2_HUMAN	15.8155	58164.3	80471.6	80985.4	54900.8	80075.3	86296.3	75438.8	47992.1	39724.4	33080.9	51064.2	70075.3	50083.6	57944.2	39949.5	52702.6																			0.000137114	0.000136254	0.000147816	0.000153925	0.000173987	0.000200262	0.000150685	0.000193108
2.62252e-18	54.7712	Q3LXA3	Q3LXA3	TKFC	Triokinase/FMN cyclase	TKFC_HUMAN	15.6961	63224.6	82117.4	64046.1	50183.2	71566.2	72460.4	73837.2	39021.7	36505.7	25130.4	46958	65474.9	48356.2	59032.2	37660.8	52667.3																			0.000149043	0.00013904	0.000116898	0.000140699	0.000155498	0.000168154	0.000147486	0.000157014
2.91662e-16	52.9134	A0A8V8TP20;Q02880	Q02880	TOP2B	DNA topoisomerase 2;DNA topoisomerase 2-beta	A0A8V8TP20_HUMAN;TOP2B_HUMAN	15.8812	65632.3	102284	97185.4	59140.2	80445.2	74055.3	83506.5	40206.6	47806.6	27665.4	53078.1	70426.7	55469.2	64227.2	43348.9	52621.4																			0.000154719	0.000173186	0.000177385	0.000165811	0.000174791	0.000171855	0.0001668	0.000161781
1.23541e-16	53.2621	Q9Y3A5	Q9Y3A5	SBDS	Ribosome maturation protein SBDS	SBDS_HUMAN	15.9663	89920.7	126114	121379	71775	85892.3	75489.7	92241.1	34893.1	45975.5	26957.6	45847.3	73071.1	57714.3	65630.7	46779.6	52536.8																			0.000211976	0.000213535	0.000221543	0.000201236	0.000186626	0.000175184	0.000184247	0.000140401
2.50413e-17	53.8978	Q16666	Q16666	IFI16	Gamma-interferon-inducible protein 16	IF16_HUMAN	15.8988	74814.9	101511	100855	62368.3	80354.2	73483.1	87073.8	43884.4	41659.6	29500.5	53414.6	72597.1	53319.4	59736	44008.7	52325.1																			0.000176366	0.000171877	0.000184082	0.000174862	0.000174593	0.000170527	0.000173925	0.00017658
1.45165e-19	55.852	A0A024RA52;P25787	P25787	PSMA2	Proteasome subunit alpha type;Proteasome subunit alpha type-2	A0A024RA52_HUMAN;PSA2_HUMAN	15.7333	70911	89415.3	68723.1	60667.8	69694	64096.8	65773.9	31480.8	37835.3	24467.7	47834.4	65454.9	54026.7	65801	45661	52291.5																			0.000167163	0.000151397	0.000125435	0.000170094	0.00015143	0.000148745	0.00013138	0.000126671
1.37226e-13	50.2597	O95801	O95801	TTC4	Tetratricopeptide repeat protein 4	TTC4_HUMAN	15.6841	63503.3	88264.8	90583.2	51778.7	53809.9	59660.1	71740.2	35592	30861.2	26000.2	46753	65882	50206	59191.8	42140.1	52252																			0.0001497	0.000149449	0.000165334	0.000145172	0.000116917	0.000138449	0.000143297	0.000143213
1.01344e-15	52.3991	F8W8I6;P31483	P31483	TIA1	TIA1 cytotoxic granule associated RNA binding protein;Cytotoxic granule associated RNA binding protein TIA1	F8W8I6_HUMAN;TIA1_HUMAN	15.749	63858.3	75481.8	77317.7	52622.8	63272.6	65901.2	73438.5	42870.4	35136.4	30255.6	57551.7	71199.2	49730.5	60267.7	40761.8	52246.6																			0.000150537	0.000127805	0.000141122	0.000147538	0.000137478	0.000152932	0.000146689	0.0001725
6.80385e-17	53.5015	M0QXB4;O14579	O14579	COPE	Coatomer subunit epsilon	M0QXB4_HUMAN;COPE_HUMAN	15.8144	65124	95965.7	97507.3	67413.4	70004.2	61072.1	69749.4	32281.9	47660.3	27270.4	55390.8	64949.1	55556.7	61996.1	44437.5	52202																			0.000153521	0.000162488	0.000177972	0.000189007	0.000152104	0.000141726	0.000139321	0.000129895
3.30803e-15	51.9006	Q13148	Q13148	TARDBP	TAR DNA-binding protein 43	TADBP_HUMAN	15.8019	69705.6	92352.3	81163	54946.1	74562.1	76615.4	77847.4	44559.9	36572.1	24825.7	49907	77263.6	50137.4	60781.4	40689.2	52080																			0.000164321	0.00015637	0.00014814	0.000154052	0.000162008	0.000177796	0.000155496	0.000179298
7.14213e-23	58.5167	Q9NW82	Q9NW82	WDR70	WD repeat-containing protein 70	WDR70_HUMAN	15.4567	52363.4	65456.4	61805.5	44348	40627	41960	56226.5	32555	29116.2	28182.5	42965.4	52041.6	46474.8	50303.1	42739	52077.4																			0.00012344	0.00011083	0.000112809	0.000124339	8.82739e-05	9.73736e-05	0.000112309	0.000130993
3.49076e-14	50.876	P31942	P31942	HNRNPH3	Heterogeneous nuclear ribonucleoprotein H3	HNRH3_HUMAN	15.6898	54607	75062.5	66673.2	48684.3	82960.8	71463.3	76913.3	37570.2	36563.1	27330.1	44245.6	67985.2	47974.6	58253.4	37264.3	52036.5																			0.000128728	0.000127095	0.000121693	0.000136496	0.000180256	0.00016584	0.00015363	0.000151173
1.45058e-18	54.9959	P51570	P51570	GALK1	Galactokinase	GALK1_HUMAN	15.8079	65305.8	82699.9	88615.7	59825.1	74271.2	70499.9	76062.9	41067.9	39924	29890.4	50960.7	64067.1	53757.8	61196.6	44104.7	51959.1																			0.000153949	0.000140027	0.000161743	0.000167732	0.000161376	0.000163604	0.000151932	0.000165247
1.70821e-13	50.1595	A0A8Q3WL20;P13498	P13498	CYBA	Cytochrome b-245 light chain	A0A8Q3WL20_HUMAN;CY24A_HUMAN	16.0151	94500.5	112886	107365	71773.3	67376.7	67202.1	69639.6	45374.7	59264.8	43590.2	75283	88671.2	52727.5	57740.2	42714.7	51902.6																			0.000222772	0.000191138	0.000195965	0.000201231	0.000146395	0.000155951	0.000139101	0.000182576
5.23395e-08	43.3583	J3KSL8;J3QQJ5;J3QSA1;Q9Y2L5	Q9Y2L5	TRAPPC8	Trafficking protein particle complex subunit 8	J3KSL8_HUMAN;J3QQJ5_HUMAN;J3QSA1_HUMAN;TPPC8_HUMAN	15.3985	58516.9	92633.7	103675	59144.2	51318.2	62043.6	84395.1	47467	45947.6	36313.6	15413.3	16649.1	54839.6	58763.5	4836.62	51876.4																			0.000137945	0.000156846	0.000189229	0.000165823	0.000111504	0.00014398	0.000168575	0.000190996
7.10648e-19	55.2641	P56134	P56134	ATP5MF	ATP synthase subunit f, mitochondrial	ATPK_HUMAN	15.8755	65309.5	103600	61893.5	60801.8	101040	88424.4	95681.7	34839.5	55252.1	22226	47203.5	74767.6	57776.2	65171.7	45387.7	51797																			0.000153958	0.000175414	0.000112969	0.00017047	0.000219538	0.0002052	0.000191119	0.000140186
1.14516e-14	51.3661	Q96HE7	Q96HE7	ERO1A	ERO1-like protein alpha	ERO1A_HUMAN	15.9724	67810.8	117012	109072	62236.8	78035.1	73323.9	102928	52397.1	52083.9	34436.6	53280.6	75067	51759.4	59088.8	45152	51768.8																			0.000159855	0.000198123	0.00019908	0.000174493	0.000169554	0.000170157	0.000205593	0.000210833
4.42322e-21	57.1032	O96000	O96000	NDUFB10	NADH dehydrogenase [ubiquinone] 1 beta subcomplex subunit 10	NDUBA_HUMAN	15.8362	90691.8	119010	86786.5	59281	56595.2	54572.5	70420.1	32414.3	43952.6	25312.8	59033.9	71944.3	57809	67850	50253.6	51643.3																			0.000213793	0.000201506	0.000158404	0.000166206	0.00012297	0.000126642	0.00014066	0.000130427
5.76677e-14	50.6519	O15446	O15446	POLR1G	DNA-directed RNA polymerase I subunit RPA34	RPA34_HUMAN	15.7601	41517.1	65527.8	68568.2	43631.9	100004	102979	86476.7	49102.8	40904.8	30656	50921.6	76030.4	44411.9	57145.3	35779.5	51586.5																			9.78709e-05	0.000110951	0.000125152	0.000122331	0.000217288	0.000238975	0.000172732	0.000197577
4.3838e-22	57.9032	Q9BV20	Q9BV20	MRI1	Methylthioribose-1-phosphate isomerase	MTNA_HUMAN	15.7371	61917.1	95411.2	82427.2	51350	79227	88528.4	85725	40777.9	30674.5	24137.7	44408.3	56829.6	50908.4	56340.7	37014.9	51559.6																			0.000145961	0.000161549	0.000150448	0.00014397	0.000172144	0.000205442	0.000171231	0.00016408
4.83712e-12	48.5718	Q9NZ01	Q9NZ01	TECR	Very-long-chain enoyl-CoA reductase	TECR_HUMAN	15.8017	66337.5	105602	97197.9	62058.5	66190.5	60242	75801.5	29126.9	41033.1	23329.5	49711.1	78586.5	56233.8	64277.8	49595.1	51464																			0.000156381	0.000178805	0.000177407	0.000173993	0.000143818	0.000139799	0.000151409	0.000117199
7.97178e-15	51.5232	O96019	O96019	ACTL6A	Actin-like protein 6A	ACL6A_HUMAN	15.7887	65913.7	94374.3	92592.3	56597.7	73759.5	63260.6	73086.3	38067.1	42416	25859.8	48728.5	68009.6	51937.2	61801.1	43738.4	51445.3																			0.000155383	0.000159794	0.000169001	0.000158683	0.000160264	0.000146804	0.000145986	0.000153173
2.00127e-22	58.1699	A0A7P0Z4F9;A0AAG2TPY2;A0AAG2U5V6;A0AAG2U823;A0AAQ5BGL3;P55265	P55265	ADAR	Adenosine deaminase RNA specific;Adenosine deaminase RNA specific;Adenosine deaminase RNA specific;Adenosine deaminase RNA specific;Adenosine deaminase RNA specific;Double-stranded RNA-specific adenosine deaminase	A0A7P0Z4F9_HUMAN;A0AAG2TPY2_HUMAN;A0AAG2U5V6_HUMAN;A0AAG2U823_HUMAN;A0AAQ5BGL3_HUMAN;DSRAD_HUMAN	15.7171	57519.5	68821.8	66910.7	50978.4	77399.4	70014.9	71164.3	41381.1	35827.6	27959.7	52466.4	70145.6	51525.5	59892.9	39883.2	51401.4																			0.000135594	0.000116528	0.000122127	0.000142928	0.000168173	0.000162479	0.000142147	0.000166507
5.49024e-16	52.6535	H7C4T5	H7C4T5	MBNL1	Muscleblind like splicing regulator 1 (Fragment)	H7C4T5_HUMAN	15.6981	62359.7	73089	57613	46984.8	79466	85680	87850.8	43829.8	27309.4	22241.8	53662	84205.9	49246.9	52683.9	34457.4	51305.3																			0.000147004	0.000123754	0.000105156	0.000131731	0.000172663	0.000198832	0.000175477	0.00017636
1.04646e-08	44.3751	A0A6Q8PF05;A0A6Q8PFU8;A0A6Q8PHT3;B4DHE8;J3KTC1;J3QKT5;Q96DH6	Q96DH6	MSI2	Musashi RNA binding protein 2 (Fragment);Musashi RNA binding protein 2 (Fragment);Musashi RNA binding protein 2 (Fragment);Musashi RNA binding protein 2;Musashi RNA binding protein 2 (Fragment);Musashi RNA binding protein 2;RNA-binding protein Musashi homolog 2	A0A6Q8PF05_HUMAN;A0A6Q8PFU8_HUMAN;A0A6Q8PHT3_HUMAN;B4DHE8_HUMAN;J3KTC1_HUMAN;J3QKT5_HUMAN;MSI2H_HUMAN	15.273	63220.3	71914.5	48298.8	48014.9	85015	70217.9	53771.4	37024.3	8561.68	8752.54	35107.3	69318.5	34758.8	45366.5	19730	51296.7																			0.000149033	0.000121765	8.81558e-05	0.000134619	0.00018472	0.00016295	0.000107406	0.000148976
3.7298e-21	57.163	P68402	P68402	PAFAH1B2	Platelet-activating factor acetylhydrolase IB subunit alpha2	PA1B2_HUMAN	15.8039	65423.4	81502	77879.6	61865.9	86870.5	69160.1	75190	40230.9	44794.6	24629.1	51823.4	69774.8	55454.4	55502.4	44790.4	51222.1																			0.000154227	0.000137998	0.000142147	0.000173453	0.000188751	0.000160495	0.000150188	0.000161879
5.93026e-19	55.3317	F8VUJ9;O00429	O00429	DNM1L	Dynamin-1-like protein	F8VUJ9_HUMAN;DNM1L_HUMAN	15.7462	61609.7	87856.9	77175.6	55331.6	78649.9	76873.8	76443.4	38065.1	41488.4	22417.1	45210.3	69763.8	53029.5	55554.4	38614.2	51136.7																			0.000145236	0.000148759	0.000140862	0.000155133	0.00017089	0.000178395	0.000152692	0.000153164
4.76366e-15	51.7448	O15067	O15067	PFAS	Phosphoribosylformylglycinamidine synthase	PUR4_HUMAN	15.6672	59464.8	76569	79266.4	48704.6	64143.9	68085.2	70959.6	39293.4	35053.9	29343.2	46195.2	58148	48546.4	55600.9	35445.9	51064.6																			0.00014018	0.000129646	0.000144679	0.000136553	0.000139371	0.000158001	0.000141738	0.000158107
2.24645e-17	53.9405	O00232	O00232	PSMD12	26S proteasome non-ATPase regulatory subunit 12	PSD12_HUMAN	15.7671	63571.5	85437.2	86382.1	55723.8	70262.5	64963.9	76855.5	35785.4	44868.1	23927.1	50018.8	76160.6	53087.8	58634.8	41028.4	51057.6																			0.000149861	0.000144662	0.000157666	0.000156233	0.000152666	0.000150757	0.000153515	0.000143992
1.3262e-16	53.2335	Q9Y3B4	Q9Y3B4	SF3B6	Splicing factor 3B subunit 6	SF3B6_HUMAN	15.7968	77948.8	109498	84125	62895.1	62724.5	61973.5	77247.2	32009.4	43485.4	23878.3	55651.4	71223	47797.9	57541.6	48563.7	50990.2																			0.000183754	0.000185401	0.000153547	0.000176339	0.000136287	0.000143818	0.000154297	0.000128798
7.93546e-18	54.3462	Q12874	Q12874	SF3A3	Splicing factor 3A subunit 3	SF3A3_HUMAN	15.844	65113	88684.1	75763.8	58869	71807.8	69626.9	76734.9	41060.9	47369.4	32443.3	51391	72892.5	55955.6	65792.3	46798.5	50981.3																			0.000153495	0.000150159	0.000138285	0.000165051	0.000156023	0.000161578	0.000153274	0.000165219
2.25048e-17	53.9398	P62140	P62140	PPP1CB	Serine/threonine-protein phosphatase PP1-beta catalytic subunit	PP1B_HUMAN	15.8435	75101.1	112650	96364.8	61344.7	69377.2	66303.5	82338.4	33212.9	43974.7	24177	49484.5	71940.2	55537.4	61467.2	49282.4	50964.7																			0.00017704	0.000190738	0.000175887	0.000171992	0.000150742	0.000153866	0.000164467	0.000133641
1.68908e-11	47.9466	A0AAG2THC5;Q9Y4C4	Q9Y4C4	MFHAS1	Malig0t fibrous histiocytoma amplified sequence 1;Malig0t fibrous histiocytoma-amplified sequence 1	A0AAG2THC5_HUMAN;MFHA1_HUMAN	15.8214	76647.7	131607	110239	59212.5	47936.7	53971.4	85393	48019.6	36536.8	28680.5	52145.6	61946.9	57102.6	61600.7	37770	50879.9																			0.000180686	0.000222836	0.00020121	0.000166014	0.000104156	0.000125248	0.000170568	0.000193219
4.96064e-16	52.6954	P13804	P13804	ETFA	Electron transfer flavoprotein subunit alpha, mitochondrial	ETFA_HUMAN	15.8037	66802.2	101365	86085.2	56848.9	82421.1	70180.1	81036.7	35859.7	41354.7	24481.9	48462.8	66883.7	51605.8	60395.3	45417.8	50712.3																			0.000157477	0.00017163	0.000157124	0.000159387	0.000179084	0.000162862	0.000161866	0.000144291
6.7696e-20	56.1301	A0A7I2V3I0;P60228	P60228	EIF3E	Eukaryotic translation initiation factor 3 subunit E	A0A7I2V3I0_HUMAN;EIF3E_HUMAN	15.7977	69790.4	116418	112058	63272.9	54353.1	50868.6	76056.1	35743.1	47362.1	25951.6	48200.7	68034.4	53794.7	59328.6	43485.4	50687.3																			0.000164521	0.000197117	0.000204531	0.000177398	0.000118098	0.000118047	0.000151918	0.000143821
1.87894e-12	49.0327	M0QZM1	M0QZM1	HNRNPM	Heterogeneous nuclear ribonucleoprotein M (Fragment)	M0QZM1_HUMAN	15.8168	63095.8	93815	93382	54958.3	56640.3	60635	87034.2	53052.3	42952.1	40266.1	51978.8	64180.4	50045.9	51900.9	41506.2	50668.4																			0.00014874	0.000158847	0.000170442	0.000154087	0.000123067	0.000140711	0.000173846	0.00021347
1.27987e-14	51.3177	A0A7P0T8I6;A0A7P0T989;Q9UBR2	Q9UBR2	CTSZ	cathepsin X;cathepsin X;Cathepsin Z	A0A7P0T8I6_HUMAN;A0A7P0T989_HUMAN;CATZ_HUMAN	14.1396	60238.6	86440.4	85249.1	46070.7	7250.39	6708.5	8789.12	4642.23	3282.54	4469.23	4083.87	10056.3	49688.8	56474.5	36619.7	50454																			0.000142004	0.00014636	0.000155598	0.000129168	1.57536e-05	1.55679e-05	1.75558e-05	1.86792e-05
6.71312e-09	44.6452	P61077	P61077	UBE2D3	Ubiquitin-conjugating enzyme E2 D3	UB2D3_HUMAN	15.6457	52961	101649	99009.6	44075.9	45121.4	46044	86659.4	39977.2	32427.8	27299.5	48020.5	63223.2	49597.5	53058.9	37729.2	50430.6																			0.000124848	0.000172111	0.000180714	0.000123575	9.80393e-05	0.000106851	0.000173097	0.000160858
5.60492e-18	54.4804	P30085	P30085	CMPK1	UMP-CMP kinase	KCY_HUMAN	15.6365	61107	84233.2	70791.8	49725.5	62036.8	63036.1	72192.9	33547.2	34295.5	18899.3	49365.6	60886.6	50927.3	57768.8	41451.4	50428.1																			0.000144051	0.000142623	0.00012921	0.000139415	0.000134793	0.000146283	0.000144201	0.000134986
6.01661e-16	52.6157	Q8TEX9	Q8TEX9	IPO4	Importin-4	IPO4_HUMAN	15.6154	62740.4	84888	61998.9	52888.8	76106.6	74967.8	73237.1	30771.6	35564.8	19557.4	39707	67620.1	45247.5	51888.6	32806.7	50351.2																			0.000147902	0.000143732	0.000113161	0.000148284	0.000165364	0.000173972	0.000146287	0.000123817
5.40531e-12	48.517	Q9BQA1	Q9BQA1	WDR77	Methylosome protein WDR77	MEP50_HUMAN	15.5362	61033.7	91772.4	75118.3	48487.3	59511.9	55368.1	63713.1	22549.8	39709.6	14318.6	34058.5	61128.8	50352.7	57818	40395.5	50269																			0.000143879	0.000155388	0.000137107	0.000135944	0.000129307	0.000128489	0.000127264	9.07349e-05
1.02394e-18	55.1271	P63220;Q8WVC2	Q8WVC2	RPS21	Small ribosomal subunit protein eS21;40S ribosomal protein S21	RS21_HUMAN;Q8WVC2_HUMAN	15.9562	71286.4	96035	106789	59577.4	78771.8	71183.5	87915.4	43781.1	57468.6	30728.2	65800.8	86600.7	56943.4	66884	39339	50249.4																			0.000168048	0.000162606	0.000194913	0.000167037	0.000171155	0.000165191	0.000175606	0.000176165
5.15646e-17	53.612	Q9H0S4	Q9H0S4	DDX47	Probable ATP-dependent RNA helicase DDX47	DDX47_HUMAN	15.5837	52505.8	75323.8	59385.1	50500.4	68844.1	67962.4	66074.2	35067.9	36191.2	23923.3	41654.9	57500.9	46084.6	53969.7	34438	50110.4																			0.000123775	0.000127538	0.000108391	0.000141588	0.000149584	0.000157716	0.00013198	0.000141104
9.03257e-18	54.2961	Q8N335	Q8N335	GPD1L	Glycerol-3-phosphate dehydrogenase 1-like protein	GPD1L_HUMAN	15.7542	70234.3	90494	95205.9	54698.5	55208.5	58293.5	77213.2	42662.5	37407.7	31024.2	47579.5	63161.3	50763.5	56718.4	42950.6	50109.1																			0.000165568	0.000153224	0.000173772	0.000153358	0.000119956	0.000135277	0.000154229	0.000171663
1.99554e-20	56.5699	Q9NUU7	Q9NUU7	DDX19A	ATP-dependent RNA helicase DDX19A	DD19A_HUMAN	15.6249	54606.3	73417	69075.1	47339.1	72310.5	62521.3	67610.4	35603.6	37114.8	23721.4	47476.7	61427.7	48477.2	55085.9	36925.2	50039.4																			0.000128727	0.000124309	0.000126077	0.000132725	0.000157116	0.000145089	0.000135048	0.00014326
1.52531e-08	44.1424	Q9Y388	Q9Y388	RBMX2	RNA-binding motif protein, X-linked 2	RBMX2_HUMAN	15.79	73393.3	102986	106398	60582.3	49410.9	47041.9	73713	40951.2	35619.8	30355.4	49498.5	61133.4	59407.6	68419	49723.8	49905.2																			0.000173015	0.000174375	0.000194199	0.000169855	0.000107359	0.000109167	0.000147238	0.000164778
4.73724e-15	51.7472	A0A8V8TNZ5;A0A8V8TQC0;P84077	P84077	ARF1	ADP-ribosylation factor (Fragment);ADP-ribosylation factor (Fragment);ADP-ribosylation factor 1	A0A8V8TNZ5_HUMAN;A0A8V8TQC0_HUMAN;ARF1_HUMAN	15.8584	109409	162547	118272	70819	70168.6	45478.6	73565.9	23576.3	50184.4	13934.1	42044.6	74469.6	65998.5	72005.4	56322.4	49850.7																			0.000257916	0.000275222	0.000215871	0.000198555	0.000152462	0.000105539	0.000146944	9.48651e-05
1.55048e-16	53.1704	Q9UBE0	Q9UBE0	SAE1	SUMO-activating enzyme subunit 1	SAE1_HUMAN	15.6785	66561.9	81160.6	71339	56920.7	54318.6	57477.7	71597.3	36711.8	42006.4	24910.4	45098	61750.9	48994.6	60030.6	42627.1	49786.6																			0.000156911	0.00013742	0.000130209	0.000159589	0.000118023	0.000133384	0.000143012	0.000147719
2.08103e-14	51.1047	Q9UG63	Q9UG63	ABCF2	ATP-binding cassette sub-family F member 2	ABCF2_HUMAN	15.6921	55980.9	96055.2	87786.2	50744	62927.2	54398.4	72086.8	34901.1	40955.3	24552.4	47515.9	61089.7	51339.2	57338.3	43175.6	49772																			0.000131967	0.00016264	0.000160229	0.000142271	0.000136728	0.000126239	0.00014399	0.000140433
7.99412e-16	52.4979	A0A2R8Y849;A0A2R8YD14;E7ETK0;P62847	P62847	RPS24	40S ribosomal protein S24;40S ribosomal protein S24;40S ribosomal protein S24;Small ribosomal subunit protein eS24	A0A2R8Y849_HUMAN;A0A2R8YD14_HUMAN;E7ETK0_HUMAN;RS24_HUMAN	15.7307	75804.4	101493	82229.2	53283.8	73604.9	56261.1	72312.7	30202.7	40994.3	18363.6	48387.8	63220	55544.2	63375.5	47501.3	49743.3																			0.000178698	0.000171847	0.000150086	0.000149392	0.000159928	0.000130561	0.000144441	0.000121528
3.41896e-20	56.3769	A0A7N4I394;A0A8Q3SIG7;A0A8V8TM87;F5H578;O75400	O75400	PRPF40A	Pre-mRNA processing factor 40 homolog A;Pre-mRNA processing factor 40 homolog A;Pre-mRNA processing factor 40 homolog A;Pre-mRNA processing factor 40 homolog A;Pre-mRNA-processing factor 40 homolog A	A0A7N4I394_HUMAN;A0A8Q3SIG7_HUMAN;A0A8V8TM87_HUMAN;F5H578_HUMAN;PR40A_HUMAN	15.6795	59642.2	86076	66135.4	55752.1	66581.2	67491.9	70770.3	42902.1	34343.7	28799.1	45637	59571.6	49121.3	57406.5	34315.8	49262.1																			0.000140598	0.000145743	0.000120712	0.000156312	0.000144667	0.000156624	0.00014136	0.000172628
5.77338e-16	52.6327	I3L0N3;P46459	P46459	NSF	Vesicle-fusing ATPase	I3L0N3_HUMAN;NSF_HUMAN	15.7321	53118.6	85635.1	86292.8	52358.6	72254.5	65041.6	78578.4	40046.5	47490.8	29108.3	44787.1	59152.5	47989.6	54723.7	41237	49244																			0.00012522	0.000144996	0.000157503	0.000146798	0.000156994	0.000150937	0.000156956	0.000161137
5.63974e-17	53.5764	Q8TCJ2	Q8TCJ2	STT3B	Dolichyl-diphosphooligosaccharide--protein glycosyltransferase subunit STT3B	STT3B_HUMAN	15.7245	65755.6	81367.2	78143.1	52915.2	71865.9	62410.8	74502.8	36593.9	38453.7	27332.8	51554.9	65597.2	49632.3	54383.2	42703.9	49210.8																			0.00015501	0.00013777	0.000142628	0.000148358	0.000156149	0.000144832	0.000148815	0.000147245
6.75893e-15	51.5945	Q9BYT8	Q9BYT8	NLN	Neurolysin, mitochondrial	NEUL_HUMAN	15.8202	65757.2	106220	100170	57293.2	70607.9	62282.3	87615.2	39566.8	47022.8	26412	49351.2	63618.9	49405.6	60373.2	45142.8	49143																			0.000155014	0.000179851	0.000182832	0.000160633	0.000153416	0.000144534	0.000175007	0.000159207
1.8309e-16	53.103	O60828	O60828	PQBP1	Polyglutamine-binding protein 1	PQBP1_HUMAN	15.7656	54766.2	71615.3	87057.8	60476.4	64283.7	61965.8	67336.9	44120.7	44672.4	37132.5	57894.7	73115.2	50829.8	54329.3	37022.7	49066.4																			0.000129104	0.000121258	0.0001589	0.000169558	0.000139675	0.0001438	0.000134502	0.000177531
1.59702e-16	53.1584	A5YKK6	A5YKK6	CNOT1	CCR4-NOT transcription complex subunit 1	CNOT1_HUMAN	15.6268	57807.4	80472.1	67355.3	51608.8	62224.2	62864.9	64592.2	31689.2	40552.9	25067.2	48321.9	65393.3	47879.7	53354.9	35397.5	49060.1																			0.000136273	0.000136255	0.000122938	0.000144696	0.0001352	0.000145886	0.00012902	0.000127509
7.05568e-12	48.385	Q9BPX5	Q9BPX5	ARPC5L	Actin-related protein 2/3 complex subunit 5-like protein	ARP5L_HUMAN	15.5749	61195.3	72050.4	67792.6	46114.1	50257	51820.1	51345.7	34020.2	34964.7	21324.6	53572.2	61000.3	48717.6	62956.6	45156.1	49051.9																			0.00014426	0.000121995	0.000123736	0.00012929	0.000109198	0.000120255	0.00010256	0.000136889
4.86321e-17	53.6353	Q9NZL4	Q9NZL4	HSPBP1	Hsp70-binding protein 1	HPBP1_HUMAN	15.4418	66249.3	94199.5	61089.4	53595.7	62473.4	44704.8	57963.4	19398.3	30647	8057.75	35421.8	66148.2	51490.1	60564.8	41931.3	48854.6																			0.000156174	0.000159498	0.000111501	0.000150266	0.000135741	0.000103743	0.000115779	7.8054e-05
2.81284e-17	53.852	E5RGR0;O75608	O75608	LYPLA1	Acyl-protein thioesterase 1 (Fragment);Acyl-protein thioesterase 1	E5RGR0_HUMAN;LYPA1_HUMAN	15.7216	62177.5	90744.8	75365.8	51630.6	78828.1	80382	82073.8	35665.1	38169.7	24473.3	40713.7	72106.9	47512.9	57155.3	35637.1	48851.8																			0.000146575	0.000153648	0.000137559	0.000144757	0.000171277	0.000186537	0.000163938	0.000143508
5.81183e-21	57.0073	A0A087WUL4;A0A087WX23	87WX23	PEG10	Paternally expressed 10	A0A087WUL4_HUMAN;A0A087WX23_HUMAN	15.6582	57775	80022.9	96469.1	52974.4	66738.9	62375.3	57547.6	32150	36085.3	26518.2	51292.3	64876.6	49044.2	55119.6	34175.6	48817.5																			0.000136197	0.000135494	0.000176077	0.000148524	0.00014501	0.00014475	0.000114948	0.000129364
1.17027e-19	55.9309	P51148	P51148	RAB5C	Ras-related protein Rab-5C	RAB5C_HUMAN	15.6781	58877.5	85510.2	63197.8	47313	68466.5	62818.5	76841.5	30739.9	39509.9	24582.8	49507.8	73103.2	51050	60548.9	40213.6	48780																			0.000138796	0.000144785	0.00011535	0.000132651	0.000148763	0.000145778	0.000153487	0.00012369
1.05286e-17	54.2366	A0A8V8TMZ3;A0A8V8TMZ5;A0A8V8TN19;B4DR61;P61619	P61619	SEC61A1	Protein transport protein Sec61 subunit alpha isoform 1	A0A8V8TMZ3_HUMAN;A0A8V8TMZ5_HUMAN;A0A8V8TN19_HUMAN;B4DR61_HUMAN;S61A1_HUMAN	15.6952	78158.8	115114	102458	61200.7	45716	39728.8	70403	30849.9	31087.2	21583.5	52142.1	66241.4	54914.9	58591.7	48673.2	48769.6																			0.000184249	0.000194909	0.000187008	0.000171588	9.93312e-05	9.21959e-05	0.000140626	0.000124132
4.94826e-18	54.5283	S4R3H4	S4R3H4	ACIN1	Apoptotic chromatin condensation inducer 1	S4R3H4_HUMAN	15.6469	52433.3	65699.7	54921.5	49995.9	72346.3	70346.1	71968.7	43968.5	37957.8	30339	49334.8	66396.5	47356.5	51836	33545.3	48754.6																			0.000123604	0.000111242	0.000100244	0.000140174	0.000157193	0.000163247	0.000143754	0.000176918
4.47239e-17	53.6686	P20248	P20248	CCNA2	Cyclin-A2	CCNA2_HUMAN	15.8386	75168.8	83104	52648.6	43515.7	90142.6	85824.6	87210.8	42701.6	49823.9	37903.5	65425.9	74090.9	45792.7	58171.9	39530.1	48631.7																			0.0001772	0.000140711	9.60952e-05	0.000122005	0.000195861	0.000199167	0.000174199	0.000171821
3.43168e-07	42.0863	P23352	P23352	ANOS1	Anosmin-1	KALM_HUMAN	15.3655	54846.8	34100.6	35825.3	43396.8	41463.8	43588.1	47606.7	42085.4	23541.1	36080.5	45402.4	52058.1	57786.1	52485.5	32638	48617.2																			0.000129294	5.77388e-05	6.53891e-05	0.000121672	9.00921e-05	0.000101152	9.50917e-05	0.000169341
1.63882e-09	45.4768	A0A2R8Y484;Q08722	Q08722	CD47	Leukocyte surface antigen CD47 (Fragment);Leukocyte surface antigen CD47	A0A2R8Y484_HUMAN;CD47_HUMAN	15.9324	84044.7	124951	123718	65582.7	81583.3	72795.2	91547.5	40536.9	44851.3	27576.2	52037.1	68656.8	51973	58911.9	44327.5	48577.5																			0.000198124	0.000211566	0.000225812	0.000183874	0.000177263	0.000168931	0.000182861	0.00016311
4.60547e-13	49.7003	O75964	O75964	ATP5MG	ATP synthase subunit g, mitochondrial	ATP5L_HUMAN	15.8504	66665.1	102782	109235	56105.9	82385.8	80845.9	85612.4	38470.7	41950.3	26515.8	55281.8	81157.9	51062.6	59631.9	32404.5	48569.1																			0.000157154	0.00017403	0.000199377	0.000157304	0.000179007	0.000187613	0.000171006	0.000154797
1.30308e-12	49.2084	O95400	O95400	CD2BP2	CD2 antigen cytoplasmic tail-binding protein 2	CD2B2_HUMAN	15.6727	59968.8	83612.5	86251.7	50245.7	73295.8	65178.6	75377.4	32991.2	36601.5	27721.8	44584.8	64253.7	46688.1	52080	34714	48502.7																			0.000141368	0.000141572	0.000157428	0.000140874	0.000159256	0.000151255	0.000150562	0.000132749
6.26473e-14	50.6147	P02792	P02792	FTL	Ferritin light chain	FRIL_HUMAN	15.4584	41931.7	62929.3	52082.1	50979.3	61777.7	62815.7	61540.2	31217.2	35673.1	22498.8	36702.1	54625.1	45478.1	52484.8	29395.7	48351.8																			9.88482e-05	0.000106551	9.50612e-05	0.000142931	0.00013423	0.000145772	0.000122923	0.00012561
5.82246e-20	56.1847	O43242	O43242	PSMD3	26S proteasome non-ATPase regulatory subunit 3	PSMD3_HUMAN	15.682	67338.8	97610.3	97769.3	58849.4	56465	52205.7	70888.1	31094.6	40006.2	21250.1	46009.8	61023.1	47314.8	55840.6	45451	48345.5																			0.000158742	0.000165273	0.00017845	0.000164996	0.000122686	0.00012115	0.000141595	0.000125117
1.28186e-17	54.16	O00410	O00410	IPO5	Importin-5	IPO5_HUMAN	15.6752	68741.4	96889.4	85633.4	58048.8	71337	63148.8	72260.2	30979.6	36375.3	20293.1	41769.5	60036.4	49091.1	54270.6	39683.1	48341.3																			0.000162048	0.000164052	0.0001563	0.000162751	0.000155	0.000146545	0.000144336	0.000124654
4.4997e-14	50.7629	P07099	P07099	EPHX1	Epoxide hydrolase 1	HYEP_HUMAN	15.7261	60289.5	109573	96373.4	57149.9	74502.4	68955.1	81557.3	31456.8	39240.2	18500.6	42064	72727	49746.4	57053.8	37977.7	48341.3																			0.000142124	0.000185528	0.000175902	0.000160231	0.000161878	0.000160019	0.000162906	0.000126574
3.67721e-10	46.3188	P18085	P18085	ARF4	ADP-ribosylation factor 4	ARF4_HUMAN	15.7967	93356.7	154262	132702	59420.7	44820.6	38339.2	85057.5	27768.8	52125.3	18512.1	45491.7	67990.5	58826.5	63445.8	48965.8	48311.4																			0.000220075	0.000261194	0.000242211	0.000166598	9.73858e-05	8.89711e-05	0.000169898	0.000111735
2.7026e-17	53.8678	O43707	O43707	ACTN4	Alpha-actinin-4	ACTN4_HUMAN	15.6672	64812.1	91013.6	87997.3	52832.1	68705	60435.9	68124.8	33229.4	36913.5	24368.7	42276.9	57869.8	49906.8	52911.2	39949.3	48268																			0.000152786	0.000154103	0.000160614	0.000148125	0.000149282	0.000140249	0.000136076	0.000133707
2.82192e-18	54.7433	H3BRB3;Q14807	Q14807	KIF22	Kinesin-like protein;Kinesin-like protein KIF22	H3BRB3_HUMAN;KIF22_HUMAN	15.7156	66373.4	104564	93835.6	57074.2	80672.8	72987.5	69704.3	33978.8	44277.5	23818.9	39837.7	54509.7	45821.8	51038.2	36927.8	48195.9																			0.000156466	0.000177048	0.00017127	0.000160019	0.000175285	0.000169377	0.000139231	0.000136722
2.2015e-18	54.8378	Q96C36	Q96C36	PYCR2	Pyrroline-5-carboxylate reductase 2	P5CR2_HUMAN	15.6521	57811.6	92276.2	74272.8	50961.3	68124.9	59054.4	65308.4	32913.1	37370.8	25176	44801.2	62559.5	49173	57225.3	39182.2	48107.9																			0.000136283	0.000156241	0.000135564	0.00014288	0.000148021	0.000137043	0.00013045	0.000132434
5.6356e-18	54.4783	P31040	P31040	SDHA	Succinate dehydrogenase [ubiquinone] flavoprotein subunit, mitochondrial	SDHA_HUMAN	15.3705	47939.5	59182.5	68981.4	42187.8	45969.9	43646.2	50481.1	32157.6	26001.4	21164.6	38787.7	51552	42889.7	50299.8	35092.9	48009.8																			0.000113011	0.000100207	0.000125906	0.000118282	9.98828e-05	0.000101287	0.000100833	0.000129394
6.23373e-15	51.6293	Q04917	Q04917	YWHAH	14-3-3 protein eta	1433F_HUMAN	15.4855	70262.6	88732.5	81359.5	51099.4	36508.8	37595.2	51168.5	26082.6	25616.2	23073	43094.9	49641.8	51613.6	57876.3	44846	47911.9																			0.000165634	0.000150241	0.000148499	0.000143267	7.93259e-05	8.72446e-05	0.000102206	0.00010495
2.46047e-06	40.6452	K7EKH7;Q6DKK2	Q6DKK2	TTC19	Tetratricopeptide repeat domain 19 (Fragment);Tetratricopeptide repeat protein 19, mitochondrial	K7EKH7_HUMAN;TTC19_HUMAN	16.2152	7.19757e+06	3.68231e+06	324336	837009	61578.8	46257.8	36312.9	20362.1	16765.9	3169.47	7858.02	67098.6	23776.6	50861.5	51234.6	47888.2																			0.0169673	0.00623485	0.000591984	0.00234672	0.000133798	0.000107347	7.25331e-05	8.1932e-05
2.2152e-20	56.5325	O43809	O43809	NUDT21	Cleavage and polyadenylation specificity factor subunit 5	CPSF5_HUMAN	15.6464	57905.8	82490.2	76303.5	53397.2	60944.2	55833.7	68748.8	34063.7	38226.4	23748.2	46152.4	65395.8	48990.2	55454	41491.3	47888.1																			0.000136505	0.000139672	0.000139271	0.00014971	0.000132419	0.000129569	0.000137322	0.000137064
8.69471e-24	59.2138	Q9Y3F4	Q9Y3F4	STRAP	Serine-threonine kinase receptor-associated protein	STRAP_HUMAN	15.6035	49645.8	80575.5	81400.4	49221.8	56730	51682.9	69269.9	33604.1	38667	22977.9	43278	65953.2	49325.7	56169.6	38761.2	47844.9																			0.000117033	0.00013643	0.000148573	0.000138003	0.000123262	0.000119937	0.000138363	0.000135215
4.87182e-15	51.7352	Q16881	Q16881	TXNRD1	Thioredoxin reductase 1, cytoplasmic	TRXR1_HUMAN	15.5894	61601.5	80575.1	72455.8	52640	68466.1	66158.7	70140.2	29165.6	32603.6	22595.8	37565.8	65728.1	40888.3	55202.1	35376.6	47840.6																			0.000145217	0.000136429	0.000132248	0.000147587	0.000148762	0.00015353	0.000140101	0.000117355
8.477e-16	52.4735	Q9UKD2	Q9UKD2	MRTO4	mRNA turnover protein 4 homolog	MRT4_HUMAN	15.6654	66559.7	91590.1	91025.9	52171.4	58144.6	54484.8	65734.8	28531.6	37305.5	22155.5	46212.4	57855.8	51625.2	60248.4	50130	47796.3																			0.000156905	0.00015508	0.000166142	0.000146273	0.000126336	0.000126439	0.000131302	0.000114804
1.27658e-16	53.2489	E9PKG1;Q99873	Q99873	PRMT1	type I protein arginine methyltransferase;Protein arginine N-methyltransferase 1	E9PKG1_HUMAN;ANM1_HUMAN	15.7872	69922.1	118409	100999	63062.9	75532.4	57664.6	84195.6	26472.5	57326.7	20799.8	41605.7	66418.3	51359.5	54028.3	48968.7	47701.1																			0.000164832	0.000200488	0.000184346	0.000176809	0.000164116	0.000133818	0.000168176	0.000106519
8.95676e-16	52.4506	Q6IN84	Q6IN84	MRM1	rRNA methyltransferase 1, mitochondrial	MRM1_HUMAN	15.3628	50929.7	67205.5	56058.1	46765.2	56698.7	70082	65295.5	25723.8	23708.3	7809.11	39629.9	61889.5	44393.5	51892.2	33078.3	47655.6																			0.00012006	0.000113792	0.000102318	0.000131116	0.000123194	0.000162634	0.000130424	0.000103506
[truncated: 3,349 more rows]
[truncated: 8 more columns]

## Sheet: SuppT3
Protein FDR Confidence: Combined	Master	Accession	Description	Exp. q-value: Combined	Sum PEP Score	Coverage [%]	# Peptides	# PSMs	# Unique Peptides	# AAs	MW [kDa]	calc. pI	Score Sequest HT: Sequest HT	# Peptides (by Search Engine): Sequest HT	# Razor Peptides	( NO AHA 1 )	( NO AHA 2)	( NO AHA 3 )	No Aha Average	No Bortezomib 1	No Bortezomib 2	No Bortezomib 3	2h Bortezomib 1	2h Bortezomib 2	2h Bortezomib 3	4h Bortezomib 1	4h Bortezomib 2	4h Bortezomib 3	8h Bortezomib 1	8h Bortezomib 2	8h Bortezomib 3	2h DMSO 1	2h DMSO 2	2h DMSO 3	4h DMSO 1	4h DMSO 2	4h DMSO 3	4h DMSO 4	8h DMSO 1	8h DMSO 2	8h DMSO 3	8h DMSO 4	8h DMSO 5	synthesis sample DMSO 1	synthesis sample DMSO 2	synthesis sample DMSO 3	synthesis sample DMSO 4	synthesis sample Bortezomib 1	synthesis sample Bortezomib 2
[truncated: 118 more rows]
[truncated: 215 more columns]

[truncated: 2 more sheets: SuppT4, SuppT5]
